# Supplementary material for: Mapping hospital data to characterize residents’ educational experiences
Source: BMC Med Educ. 2022 Jun 25;22:496. doi: 10.1186/s12909-022-03561-x (PMC9233374; doi:10.1186/s12909-022-03561-x)
Supplement: Supplementary file 1 — Additional file 1: Supplementary Table 1. The completed crosswalk table anchoring 4959 ICD-10 diagnosis codes to 16 content categories and 177 condition categories. [file 12909_2022_3561_MOESM1_ESM.xlsx]

## Sheet: Sheet1
	Supplementary Table 1 The completed crosswalk table anchoring 4959 ICD-10 diagnosis codes to 16 content categories and 177 condition categories.
Allergy and Immunology	Allergy and Immunology	Allergy and Immunology	Allergy and Immunology	Allergy and Immunology	Allergy and Immunology	Allergy and Immunology	Allergy and Immunology	Cardiovascular Disease	Cardiovascular Disease	Cardiovascular Disease	Cardiovascular Disease	Cardiovascular Disease	Cardiovascular Disease	Cardiovascular Disease	Cardiovascular Disease	Cardiovascular Disease	Cardiovascular Disease	Cardiovascular Disease	Cardiovascular Disease	Dermatology	Dermatology	Dermatology	Dermatology	Dermatology	Dermatology	Dermatology	Dermatology	Dermatology	Dermatology	Dermatology	Dermatology	Dermatology	Dermatology	Endocrinology Diabetes and Metabolism	Endocrinology Diabetes and Metabolism	Endocrinology Diabetes and Metabolism	Endocrinology Diabetes and Metabolism	Endocrinology Diabetes and Metabolism	Endocrinology Diabetes and Metabolism	Endocrinology Diabetes and Metabolism	Endocrinology Diabetes and Metabolism	Endocrinology Diabetes and Metabolism	Endocrinology Diabetes and Metabolism	Endocrinology Diabetes and Metabolism	Endocrinology Diabetes and Metabolism	Gastroenterology	Gastroenterology	Gastroenterology	Gastroenterology
Anaphylaxis	Rhinitis, sinusitis, conjunctivitis	Food allergy	Urticaria and angioedema	Drug allergy other than drug-induced urticaria and angioedema	Primary immunodeficiency disorder	Allergic complications of transfusions	Autoimmune systemic disorders	Hypertension	Pericardial disease	Ischemic heart disease	Dysrhythmias and conduction defects	Congenital heart disease in adults	Valvular heart disease	Myocardial disease	Vascular disease	Syncope	Preoperative consultation	Lipid disorders	Miscellaneous cardiovascular disease (physical examination, findings, murmurs)	Dermatitis	Vascular dermatoses	Acne and rosacea	Papulosquamous dermatoses	Skin cancer	Vesiculobullous dermatoses	Pigment disorders	Photosensitivity dermatoses	Alopecia	Nodules and tumors of the skin	Disorders of the nails	Environmental injury of skin	Pressure ulcers	Undifferentiated dermatology	Adrenal disorders	Thyroid disorders	Testes and Male reproductive health	Diabetes mellitus	Disorders of calcium metabolism and bone	Hypothalamic disorders	Anterior pituitary disorders	Posterior pituitary and water metabolism	Endocrine tumors and endocrine manifestations of tumors	Hypoglycemia not due to insulinoma	Polyglandular disorders	Nutritional disorders	Esophageal disease	Stomach or duodenal disease	Small intestinal disease and colonic and anorectal disease	Pancreatic disease
T78.2	J30.0	T78.00	L50.0	T50.901A	D80.0	D89.810	D89.82	I10	I31.0	I20.0	I44.0	P29.3	I05.0	I01.2	I70.0	I95.1	Z01.810	E77.1	I51.1	L20.81	I83.028	L70.0	L30.5	C43.0	B02.7	L80	L56.0	L63.2	D17.0	L60.0	L23.0	L89.009	D18.00	D35.00	E00.9	E29.0	E08.01	E20.1	E23.3	D44.3	E22.2	C4A	E09.649	E31.0	E40	B37.81	B96.81	K35.2	K85.00
T88.6XXA	J30.1	T78.01	L50.2	T50.995	D80.1	D89.811	D89.89	I11.0	I31.1	I20.1	I44.1	Q2.3	I05.1	I26.09	I70.1	R55	Z01.811	E78.0	I51.2	L20.82	I83.208	L70.1	L40.0	C43.10	B02.9	L81.8	L56.1	L63.8	D17.1	L60.1	L23.81	L89.119	D18.01	E25.0	E01.2	E29.1	E08.10	E21.0	E23.6	D44.4	E23.2	C7.3	E15	E31.20	E41	I85.00	K25.0	K35.3	K85.10
	J30.2	T78.02	L50.3	T88.59XA	D80.2	D89.812	R65.10	I11.9	I31.2	I20.8	I44.2	Q20.0	I05.2	I40.0	I70.203		Z01.812	E78.1	I51.9	L20.84	L95.9	L70.2	L40.2	C43.12	L10.0	L81.9	L56.2	L65.0	D17.30	L60.2	L24.0	L89.129	D18.02	E25.8	E01.8	E29.8	E08.11	E55.0	E23.7	E20.9	E86.1	C7.490	E16.0	E31.21	E43	I85.01	K25.1	K35.80	K85.20
	J30.5	T78.03	L50.4	Z88.0	D80.3	D89.813	R65.11	I12.0	I31.3	I20.9	I44.30	Q20.1	I05.8	I40.1	I70.209		Z01.818	E78.2	I86.2	L20.89	L97.919	L70.8	L40.3	C43.20	L10.1		L56.5	L65.8	D17.79	L60.3	L24.1	L89.139	D18.03	E25.9	E03.2	E29.9	E08.21	E55.9		E22.0	E87.0	C7.50	E16.1	E31.8	E44.0	I85.10	K25.2	K35.89	K85.21
	J30.81	T78.04	L50.5	Z88.1	D80.4	T80.30		I12.9	I31.4	I21.02	I44.39	Q20.3	I06.0	I40.8	I70.219		I97.121	E78.3	I86.8	L21.9		L71.0	L40.4	C43.30	L10.2		L57.1	L65.9	D17.9	L60.4	L24.2	L89.149	D18.09	E26.01	E03.4	E34.50	E08.31	E64.3		E22.8	E87.1	C7.51	E16.2	E31.9	E44.1	I85.11	K25.3	K36	K85.30
	J30.89	T78.05	L50.6	Z88.2	D80.5	T80.310		I13.0	I31.8	I21.09	I44.4	Q20.4	I06.1	I40.9	I70.229		I97.191	E78.4	I89.0	L22		L71.1	L40.8	C43.31	L10.4		L57.5	L66.0	D22.9	L60.8	L24.81	L89.150	D18.1	E26.02	E03.8	E34.51	E08.39	E83.50		E22.9		C7.52	T38.3X1A	E32.11	E45	K20.0	K25.4	K37	K85.80
	J30.9	T78.06	L50.8	Z88.3	D80.7	T80.311		I13.10	I31.9	I21.11	I44.5	Q20.5	I06.2	I41	I70.261			E78.5	I89.8	L27.0		L71.8	L41.0	C43.39	L10.9		L57.9	L66.2	D23.0	L60.9	L25.0	L89.153	D24.60	E26.09	E03.9	E34.52	E08.40	E83.51		E23.0		C7.53	T38.3X2A	E32.23	E46	K20.8	K25.5	K38.0	K85.81
	J31.0	T78.07	L50.9	Z88.4	D80.8	T80.319		I13.11	M32.12	I21.19	I44.60	Q20.8	I08.0	I42.1	I70.269			E78.6	I89.9	L27.1			L41.1	C43.4	L12.0			L66.3	D23.10	Q84.3	L25.1	L89.154	L00	E26.1	E04.0	E89.5	E08.41	E83.52		E23.1		C7.54			E50.0	K20.9	K25.6	K38.1	K85.9
		T78.08	T78.3	Z88.5	D81.0	T80.39		I13.2		I21.21	I44.69	Q20.9	I08.8	I42.2	I70.299			E78.81	I95.0	L27.2			L41.8	C43.59	L12.1			L66.8	D23.20	Q84.4	L25.2	L89.159	L11.0	E26.81	E04.1	N46.01	E08.42	E83.59		E24.0		C7.55			E50.1	K21.0	K25.7	K38.2	K86.1
		T78.09	D89.42	Z88.6	D81.1	T80.40		I15.0		I21.29	I44.7	Q21.0	I08.9	I42.3	I70.399			E78.89	I95.2	L27.8			L42	C43.60	L12.2			L67.0	D23.30	Q84.5	L25.3	L89.209	L11.9	E26.9	E04.2	N46.029	E08.43	E83.81		E24.2		C7.58			E50.2	K21.9	K25.9	K38.3	K86.2
		Z91.010		Z88.7	D81.2	T80.410		I15.8		I21.3	I45.10	Q21.1	I34.0	I42.4	I70.499			E78.9	I95.9	L27.9			L43.8	C43.70	L12.8				D23.39	Q84.6	L25.4	L89.213	L21.0	E27.0	E04.9	N46.11	E08.44	M80.052A		E24.3		C7.59			E50.3	K22.0	K26.0	K38.8	K86.3
		Z91.011		Z88.8	D81.4	T80.411		I16.0		I21.4	I45.2	Q21.2	I34.8	I42.5	I70.599			E877.0	I97.0				L44.0	C43.8	L13.0				D23.4		L25.5	L89.220	L21.1	E27.1	E05.00	N46.9	E08.49	M80.851A		E24.8		C79.70			E50.4	K22.10	K26.1	K38.9	K86.8
		Z91.012		Z88.9	D81.9	T80.419		I16.1		I21.A1	I45.3	Q21.3	I35.0	I42.6	I70.8			E88.1	I97.110				L44.1	C43.9	L13.1				D23.5		L25.8	L89.304	L21.8	E27.2	E05.01	N47.6	E08.51	M80.852A		E24.9		C7A			E50.5	K22.11	K26.2	K40.9	K86.9
		Z91.013			D82.0	T80.49		I16.9		I22.2	I45.4	Q21.8	I35.1	I42.7	I70.90			E88.89	I97.130				L44.2	C44.00	L13.8				D23.60		L25.9	L89.309	L26	E27.40	E05.10	N48.0	E08.610	M80.88XA		E89.3		C7B			E50.6	K22.2	K26.3	K43.5	K90.3
		Z91.018			D82.1	T80.51		T46.5X1A		I23.0	I45.5	Q21.9	I35.8	I42.8	I70.91				I97.190				L44.3	C44.01	L13.9				D23.70		L55.0	L89.509	L28.0	E27.49	E05.11	N48.1	E08.618	M83.9				D34			E50.7	K22.3	K26.4	K43.8	Q45.0
					D83.1	T80.61				I24.0	I45.6	Q22.0	I35.9	I42.9	I70.92				R01.1				L44.8	C44.02	L40.1				D23.9		L55.1	L89.609	L28.1	E27.5	E05.20	N48.20	E08.620	N25.0				D35.1			E50.8	K22.4	K26.5	K50.00	Q45.1
					D83.8	T80.89				I24.1	I45.81	Q22.1	I36.0	I43	I71.00				R01.2				L44.9	C44.09					L72.11		L55.2	L89.610	L28.2	E27.8	E05.21	N48.29	E08.621	R29.890				D35.2			E50.9	K22.5	K26.6	K50.012	Q45.3
					D83.9	T80.90				I24.8	I45.89	Q22.2	I36.8	I50.30	I71.01				R07.2				L66.1	C44.101					L72.12		L55.9	L89.819	L29.0	E27.9	E05.30	N48.5	E08.622	M80.031A				D35.3			E51.11	K22.6	K26.7	K50.10
					D84.1	T80.910				I24.9	I45.9	Q22.3	I37.0	I50.31	I71.02				R07.89					C44.111					L72.3		L56.8	L89.899	L29.3	Q89.1	E05.31	N48.6	E08.628					D35.4			E51.12	K22.70	K26.9	K50.80
					D84.9	T80.911				I25.10	I46.9	Q22.5	I37.8	I50.32	I71.03				R09.89					C44.121							L57.8	L89.90	L29.8		E05.40	N48.82	E08.630					D35.5			E51.8	K22.8	K27.0	K50.90
						T80.919				I25.110	I47.1	Q22.9	I35.2	I50.33	I71.1				R23.0					C44.191							L58.9	L89.890	L29.9		E05.41	N48.89	E08.638					D35.6			E51.9	K22.9	K27.1	K51.00
						T80.A10				I25.111	I47.2	Q23.0	I08.1	I51.4	I71.2				T82.118A					C44.201							T20		L30.1		E05.80	N48.9	E08.641					D35.7			E52	K94.32	K27.2	K51.011
						T80.A11				I25.118	I47.9	Q23.1	I08.3	I51.5	I71.3				T82.330A					C44.211							T21		L30.3		E05.81	N50.1	E08.65					D35.9			E53.0	K94.33	K27.3	K51.20
						T80.A9				I25.119	I48.0	Q23.2		I50.813	I71.4				T82.857A					C44.221							T22		L30.4		E05.90	N52.9	E08.69					D3A			E53.1	Q39.0	K27.4	K51.30
						T80A0				I25.2	I48.1	Q23.3		D86.85	I71.5				T82.867A					C44.291							T23		L49.0		E05.91	Q53.9	E08.8					D44.0			E53.8	Q39.1	K27.5	K51.40
						T90.92				I25.3	I48.2	Q23.4			I71.6				T82.897A					C44.300							T24		L49.1		E06.0	Q55.22	E08.9					D44.10			E53.9	Q39.2	K27.6	K51.50
										I25.41	I48.3	Q23.8			I71.8				Z48.812					C44.301							T26		L49.2		E06.1	Q98.4	E09.01					D44.2			E54	Q39.3	K27.7	K51.80
										I25.42	I48.4	Q24.0			I71.9				Z86.711					C44.309							T30		L49.3		E06.3		E09.10					D44.5			E56.0	Q39.4	K27.9	K51.811
										I25.5	I48.91	Q24.1			I72.0				Z86.718					C44.310							T33.09		L49.4		E06.4		E09.11					D44.6			E56.1	Q39.5	K28	K51.90
										I25.810	I48.92	Q24.2			I72.1				Z86.72					C44.311							T33.529		L49.5		E06.5		E09.21					D44.7			E56.8	Q39.6	K29.00	K51.911
										I25.811	I49.01	Q24.3			I72.2				Z86.79					C44.319							T33.829		L49.6		E06.9		E09.311					D44.9			E56.9	Q39.8	K29.01	K52.0
										I25.812	I49.02	Q24.4			I72.3									C44.320							T33.839		L49.7		E07.0		E09.319					D49.7			E58	T18.128A	K29.20	K52.1
										I25.82	I49.1	Q24.5			I72.4									C44.321							T33.90		L49.8		E07.1		E09.39					E34.0			E59		K29.21	K52.82
										I25.83	I49.3	Q24.6			I72.8									C44.329							T33.99		L49.9		E07.81		E09.40					Z85.850			E60		K29.40	K52.9
										I25.84	I49.40	Q24.8			I72.9									C44.390							T34.09		L51.0		E07.89		E09.41					Z85.858			E61.4		K29.41	K55.0
										I25.89	I49.49	Q24.9			I73.1									C44.391							T34.529		L51.1		E07.9		E09.42					C73			E61.5		K29.50	K55.1
										I25.9	I49.5	Q25.0			I73.81									C44.399							T34.829		L51.2		E89.0		E09.43					C75.0			E63.8		K29.51	K55.21
										I50.1	I49.8	Q25.1			I73.89									C44.40							T34.90		L51.3				E09.44								E63.9		K29.60	K55.9
										I50.20	I49.9	Q25.2			I73.9									C44.41							T34.99		L51.8				E09.49								E66.01		K29.61	K56.0
										I50.21	R00.0	Q25.3			I74.01									C44.42							T69.029		L51.9				E09.51								E66.3		K29.70	K56.1
										I50.22	R00.1	Q25.4			I74.09									C44.49							T69.1		L52				E09.610								E66.9		K29.71	K56.2
										I50.23	R00.2	Q25.5			I74.11									C44.500									L53.0				E09.618								Z86.39		K29.80	K56.3
										I50.40	R94.31	Q25.6			I74.2									C44.501									L53.1				E09.620										K29.81	K56.41
										I50.41	T44.7X1A	Q25.71			I74.3									C44.509									L53.2				E09.621										K29.90	K56.49
										I50.42	T46.1X1A	Q25.72			I74.5									C44.510									L53.8				E09.622										K29.91	K56.5
										I50.43	T82.191A	Q25.79			I74.8									C44.511									L53.9				E09.628										K30	K56.60
										I50.9		Q26.0			I74.9									C44.519									L57.0				E09.638										K31.0	K56.69
										I51.0		Q26.1			I77.0									C44.520									L57.2				E09.641										K31.1	K56.7
										I51.81		Q26.2			I77.1									C44.521									L57.4				E09.646										K31.2	K57.10
										I51.89		Q26.5			I77.2									C44.529									L66.4				E09.65										K31.3	K57.11
										R07.9		Q26.8			I77.3									C44.590									L67.1				E09.69										K31.4	K57.12
										T82.855A		Q26.9			I77.4									C44.591									L67.8				E09.8										K31.5	K57.13
										Z86.74		Q27.0			I77.5									C44.599									L68.0				E09.9										K31.6	K57.20
										Z95.1		Q27.2			I77.71									C44.601									L68.1				E10.10										K31.811	K57.30
										Z98.61		Q27.31			I77.72									C44.611									L68.3				E10.11										K31.819	K57.31
										I25.710		Q27.32			I77.73									C44.621									L68.9				E10.21										K31.82	K57.32
										I21.9		Q27.8			I77.74									C44.691									L73.2				E10.29										K31.83	K57.33
										I22.1		Q27.9			I77.79									C44.701									L73.8				E10.311										K31.84	K57.91
										I25.700		Q28.2			I77.810									C44.711									L73.9				E10.319										K31.89	K57.92
												Q28.3			I77.811									C44.721									L74.0				E10.39										K31.9	K58.0
												Q28.8			I77.812									C44.791									L74.1				E10.40										K52.81	K58.9
												Q28.9			I77.819									C44.80									L74.2				E10.51										K92.81	K59.00
															I77.89									C44.81									L74.4				E10.618										K94.20	K59.01
															I77.9									C44.82									L74.510				E10.620										K94.21	K59.02
															I78.0									C44.89									L74.511				E10.621										K94.22	K59.03
															I78.1									C44.90									L74.512				E10.622										K94.23	K59.09
															I78.8									C44.91									L74.513				E10.628										K94.29	K59.1
															I78.9									C44.92									L74.519				E10.630										K95.01	K59.2
															I79.8									C44.99									L74.52				E10.638										K95.09	K59.3
															I80.00									C79.2									L74.8				E10.641										K95.81	K59.4
															I80.10									C84.00									L74.9				E10.649										K95.89	K59.8
															I80.209									C84.01									L75.0				E10.65										Q40.0	K59.9
															I80.219									C84.02									L75.1				E10.69										Q40.1	K60.2
															I80.3									C84.03									L75.2				E10.8										Q40.2	K60.3
															I80.8									C84.04									L75.8				E10.9										Z87.11	K60.4
															I80.9									C84.05									L76.0				E11.00											K60.5
															I81									C84.06									L76.2				E11.01											K61.0
															I82.1									C84.07									L82.0				E11.10											K61.1
															I82.21									C84.08									L82.1				E11.21											K61.3
															I82.220									C84.09									L83				E11.29											K62.0
															I82.290									D03.0									L84				E11.40											K62.1
															I82.291									D03.11									L85.0				E11.43											K62.2
															I82.403									D03.12									L85.1				E11.51											K62.3
															I82.409									D03.20									L85.2				E11.52											K62.4
															I82.411									D03.21									L85.3				E11.610											K62.5
															I82.412									D03.22									L87.0				E11.618											K62.6
															I82.413									D03.30									L87.2				E11.620											K62.81
															I82.419									D03.39									L90.0				E11.621											K62.82
															I82.422									D03.4									L90.1				E11.622											K62.89
															I82.429									D03.51									L90.2				E11.628											K64.4
															I82.432									D03.52									L90.4				E11.630											K64.5
															I82.439									D03.59									L90.5				E11.638											K64.8
															I82.449									D03.60									L90.6				E11.641											K64.9
															I82.492									D03.61									L90.8				E11.649											K90.0
															I82.499									D03.62									L90.9				E11.65											K90.81
															I82.4Y9									D03.70									L91.0				E11.69											K91.0
															I82.4Z1									D03.71									L91.8				E11.8											K91.1
															I82.4Z9									D03.72									L91.9				E11.9											Q35.5
															I82.509									D03.8									L92.0				E13.00											Q40.8
															I82.519									D03.9									L92.1				E13.10											Q41.9
															I82.529									D04.0									L92.2				E13.11											Q42.9
															I82.539									D04.10									L92.3				E13.39											Q43.0
															I82.549									D04.20									L92.9				E13.40											Q43.1
															I82.599									D04.30									L94.0				E13.41											Q43.3
															I82.5Y9									D04.39									L94.2				E13.42											Q43.4
															I82.5Z9									D04.4									L94.3				E13.49											Q44.1
															I82.609									D04.5									L95.1				E13.59											Q44.2
															I82.619									D04.60									L97.109				E13.620											Q44.3
															I82.622									D04.70									L97.209				E13.621											Q44.4
															I82.629									D04.8									L97.309				E13.622											Q44.5
															I82.709									D04.9									L97.409				E13.628											Q44.6
															I82.719									D48.5									L97.429				E13.641											Q44.7
															I82.729									Z85.820									L97.509				E13.649											Q45.8
															I82.819									Z85.828									L97.809				E13.65											Q45.9
															I82.890																		L97.819				E13.69											Z86.010
															I82.891																		L97.909				E13.8											K51.313
															I82.91																		L97.929				E13.9											K63.2
															I82.A29																		L98.1				E14.43											K63.89
															I82.B19																		L98.2				E14.44											K50.811
															I82.B29																		L98.419				R73.01
															I82.C19																		L98.429				R73.02
															I82.C29																		L98.499				R73.09
															I82A19																		L98.5				R81
															I83.009																		L98.8				R82.4
															I83.019																		L98.9				T85.694A
															I83.029																		Q80.3				Z46.81
															I83.10																		Q80.4				Z79.4
															I83.209																		Q80.9				Z96.41
															I83.899																		Q81.9				E10.22
															I83.90																		Q82.0				E10.52
															I87.1																		Q82.1
															I87.2																		Q82.2
															I87.8																		Q82.4
															T82.41XA																		Q82.5
															T82.42XA																		Q82.8
															T82.838A																		Q83.0
															T82.856A																		Q83.1
															T82.858A																		Q83.2
															T82.868A																		Q83.3
															T82.898A																		Q83.8
															I75.022																		Q84.0
																																	Q84.1
																																	Q84.2
																																	Q84.8
																																	Q84.9
																																	R21
																																	R23.1
																																	R23.3
																																	R23.4
																																	R23.8
																																	R61
																																	T87.81
[truncated: 127 more columns]
