# Supplementary material for: Mapping hospital data to characterize residents’ educational experiences
Source: BMC Med Educ. 2022 Jun 25;22:496. doi: 10.1186/s12909-022-03561-x (PMC9233374; doi:10.1186/s12909-022-03561-x)
Supplement: Supplementary file 2 — Additional file 2: Supplementary Table 2. Frequencies of patient discharges mapping to each condition category across the four hospitals of the NYU Internal Medicine Residency Program. Total number of discharges, number of captured diagnoses, and the number of discharges categorized by content and condition category are shown. [file 12909_2022_3561_MOESM2_ESM.xlsx]

## Sheet: Sheet1
Supplementary Table 2 Frequencies of patient discharges mapping to each condition category across the four hospitals of the NYU Internal Medicine Residency Program. Total number of discharges, number of captured diagnoses, and the number of discharges categorized by content and condition category are shown.
		NYU-BK	NYU-MN	BH	VA	P Value
Allergy and Immunology	Anaphylaxis	7	1	1	0	0.0036
	Rhinitis, sinusitis, conjunctivitis	0	0	0	0
	Food allergy	0	1	2	0
	Urticaria and angioedema	3	2	5	5
	Drug allergy other than drug-induced urticaria and angioedema	2	0	3	0
	Primary immunodeficiency disorder	7	0	0	0
	Allergic complications of transfusions	0	1	0	0
	Autoimmune systemic disorders	0	0	0	0
Cardiovascular Disease	Hypertension	401	425	458	97	0.0009
	Pericardial disease	2	21	29	5
	Ischemic heart disease	201	320	549	182
	Dysrhythmias and conduction defects	142	302	293	138
	Congenital heart disease in adults	0	5	4	2
	Valvular heart disease	8	4	27	38
	Myocardial disease	15	47	44	9
	Vascular disease	48	48	36	18
	Syncope	101	40	100	33
	Preoperative consultation	0	3	1	4
	Lipid disorders	0	1	4	0
	Miscellaneous cardiovascular disease (physical examination, findings, murmurs)	77	27	86	36
Dermatology	Dermatitis	4	4	5	0	0.3541
	Vascular dermatoses	0	0	2	0
	Acne and rosacea	0	0	0	0
	Papulosquamous dermatoses	0	0	0	0
	Skin cancer	0	0	1	0
	Vesiculobullous dermatoses	4	4	4	1
	Pigment disorders	0	0	0	0
	Photosensitivity dermatoses	0	0	0	0
	Alopecia	0	0	0	0
	Nodules and tumors of the skin	0	0	0	0
	Disorders of the nails	0	0	0	0
	Environmental injury of skin	0	0	3	0
	Pressure ulcers	4	3	0	0
	Undifferentiated dermatology	5	11	10	1
Endocrinology Diabetes and Metabolism	Adrenal disorders	3	3	2	1	0.0024
	Thyroid disorders	6	4	14	2
	Testes and Male reproductive health	0	0	0	0
	Diabetes mellitus	213	97	105	31
	Disorders of calcium metabolism and bone	9	15	7	3
	Hypothalamic disorders	0	1	1	0
	Anterior pituitary disorders	1	0	1	0
	Posterior pituitary and water metabolism	90	50	40	8
	Endocrine tumors and endocrine manifestations of tumors	6	5	13	2
	Hypoglycemia not due to insulinoma	14	1	8	0
	Polyglandular disorders	0	0	0	0
	Nutritional disorders	11	5	10	1
Gastroenterology	Esophageal disease	58	41	55	12	0.0009
	Stomach or duodenal disease	114	90	55	18
	Small intestinal disease and colonic and anorectal disease	116	150	63	36
	Pancreatic disease	19	41	19	6
	Biliary tract disease	25	42	20	2
	Liver disease	117	65	107	19
	Undiagnosed gastrointestinal hemorrhage	64	33	37	16
	Undifferentiated gastroenterology	80	49	69	15
Hematology	Hypoproliferative anemia	96	56	74	31	0.0009
	Hemolytic anemia	4	7	1	1
	Hemoglobinopathies and thalassemias	20	18	107	0
	Leukocyte disorders	4	25	10	2
	Platelet disorders	19	16	11	0
	Coagulation factor disorders and thrombotic disorders	14	12	17	2
	Porphyria	0	0	0	0
	Myeloproliferative disorders	0	0	1	0
	Myelodysplastic syndrome	6	6	3	1
	Hematologic malignancies	19	101	57	3
	Transfusion medicine	0	0	0	0
	Bone marrow transplantation	0	0	0	0
	Undifferentiated hematologic disorders	4	14	5	3
Infectious Disease	Skin and soft tissue infections	137	63	86	20	0.0009
	Central nervous system infections	5	5	17	2
	Upper respiratory tract infections	2	4	5	0
	Lower respiratory tract infections	112	122	58	13
	Endocarditis and other cardiovascular infections	10	12	23	5
	Hepatic infections	6	2	6	1
	Enteric infections	51	38	40	6
	AIDS and HIV infection	8	7	36	1
	Oncologic complications of HIV infection	0	0	0	0
	Sexually transmitted diseases and infections of reproductive organs	2	6	6	0
	Urinary tract infections	170	76	74	19
	Osteomyelitis	15	17	11	4
	Bacteremia and sepsis syndrome	1085	643	452	92
	Rheumatic fever	0	2	0	0
	Procedure-and device-associated infections	100	129	63	31
	Specific causative organisms	765	346	202	58
	Fever of unknown origin	17	29	9	4
Neurology	Seizures	32	16	62	6	0.0009
	Cerebrovascular disease	35	22	66	39
	Headache	4	5	13	3
	Nerve root syndromes and mechanical lesions of the spine	28	5	12	6
	Peripheral neuropathy	12	4	9	1
	Cranial neuropathy	3	0	4	0
	Disorders of cerebral function	59	26	61	16
	Movement disorders	26	8	12	4
	Central nervous system tumors	10	37	21	3
	Diseases of muscle and neuromuscular function	20	5	16	7
	Multiple sclerosis and other demyelinating diseases	5	3	12	1
	Other primary neurologic disorders	20	12	54	17
	Miscellaneous neurologic disorders	47	35	60	23
Nephrology and Urology	Acute renal failure	223	94	59	14	0.0009
	Chronic kidney disease	6	6	7	3
	Tubulointerstitial disease	0	0	0	0
	Glomerular disorders	0	3	5	0
	Poststreptococcal glomerulonephritis	0	0	0	0
	Nephrolithiasis	2	2	1	0
	Other kidney disorders	9	20	8	1
	Urologic cancer	5	10	13	7
	Prostate disorders	4	1	5	3
	Other urologic disorders	8	7	12	3
	Urinary incontinence	0	0	1	0
	Water and electrolyte balance	69	49	52	7
	Undifferentiated bladder and kidney disorders	5	5	9	5
Obsetrics and Gynecology	Diseases of the vulva and external genitalia	2	0	1	0	0.0009
	Breast disorders	0	1	1	0
	Ovarian disorders and female reproductive health	0	2	0	0
	Uterine disorders	1	3	2	0
	Vaginal disorders other than vulvovaginitis	0	0	0	0
	Pregnancy	14	21	15	0
	Menstrual disorders	2	0	0	0
	Menopause	0	0	0	0
	Gynecologic cancer	19	21	17	3
Medical Oncology	Lung cancer	32	43	36	7	0.6067
	Breast cancer	5	4	10	0
	Gastrointestinal or hepatic cancer	67	78	82	20
	Bone tumors	1	1	4	0
	Soft tissue cancer	2	2	5	0
	Complications of cancer and its treatment	8	26	27	1
	Undifferentiated oncology	3	20	78	2
Opthalmology	Conjunctivitis	0	0	0	0	0.6067
	Glaucoma	1	1	1	0
	Cataracts	0	0	0	0
	Diseases of the cornea	0	0	0	0
	Neuro-ophthalmology	0	2	9	1
	Retinal disease	1	0	6	1
	Uveitis	0	0	0	0
	Miscellaneous ophthalmologic disorders	1	1	7	2
Otolaryngology and Dental Medicine	Disorders of the nose and paranasal sinuses	2	2	3	1	0.2405
	Diseases of the ear	15	6	9	5
	Diseases of the oral cavity, pharynx, and salivary glands	5	2	8	3
	Diseases of the larynx and airway	1	2	1	0
	Neoplasms of the head and neck	0	5	6	3
Psychiatry	Mood disorders	24	7	32	2	0.0009
	Eating disorders	3	8	12	12
	Substance use disorder	287	84	284	31
	Schizophrenia and delusional disorders	6	2	17	1
	Anxiety disorders	13	3	9	2
	Somatoform disorders	2	0	1	0
	Sexual disorders and gender dysphoria	0	0	0	0
	Factitious disorders	0	0	0	0
	Personality disorders	1	0	0	0
Pulmonary	Obstructive airway disease	90	39	53	24	0.0009
	Occupational and environmental lung disease	37	59	19	9
	Interstitial lung disease	15	9	8	3
	Pulmonary vascular disease	74	94	53	15
	Pleural disease	11	18	7	4
	Bronchiectasis	8	9	3	1
	Congenital lung disease	0	3	1	0
	Acute respiratory distress syndrome	63	41	35	55
	Sleep medicine	4	0	9	3
	Management of ventilators	0	0	0	0
	Evaluation of common pulmonary symptoms	15	13	7	6
	Solitary pulmonary nodule	0	0	0	0
	Miscellaneous pulmonary disorders	4	5	3	1
	Asthma	43	10	18	0
Rheumatology and Orthopedics	Crystal-induced arthropathy	2	1	3	5	0.0207
	Localized joint syndromes	21	6	12	10
	Spondyloarthropathies	0	1	2	0
	Rheumatoid arthritis	3	2	4	0
	Systemic lupus erythematosus	6	10	11	0
	Systemic sclerosis	1	1	1	0
	Vasculitis	5	6	5	2
	Other primary rheumatic disorders	5	4	6	0
	Infectious arthritis	5	3	9	0
	Metabolic and other bone disease	6	9	7	1
	Osteoarthritis	8	8	12	2
	Sports injuries and trauma	56	62	55	22
	Bursitis	0	1	0	0
	Charcot-Marie-Tooth Disease	0	0	0	0
	Undifferentiated rheumatology and orthopedic disorders	11	12	2	2
Captured Discharge Diagnoses		6291	4866	5269	1474
Missed Discharge Diagnoses		226	145	250	83
Total Discharge Diagnoses		6517	5011	5519	1557
Capture Rate (%)		0.965	0.971	0.9547	0.95
