# Supplementary material for: Mapping hospital data to characterize residents’ educational experiences
Source: BMC Med Educ. 2022 Jun 25;22:496. doi: 10.1186/s12909-022-03561-x (PMC9233374; doi:10.1186/s12909-022-03561-x)
Supplement: Supplementary file 3 — Additional file 3: Supplementary Table 3. Principal ICD10 diagnosis codes of patients discharged from resident teams at each of the training hospitals of the NYU Internal Medicine Residency Program during the study period, which is divded into academic year quarter. Each tab corresponds to a single hospital's discharge data. NYU-BK (NYU Langone Hospital-Brooklyn), NYU-MN (NYU Langone Hospitals-Manhattan), BH (Bellevue Hospital), VA (VA-NY Harbor Healthcare-Manhattan). [file 12909_2022_3561_MOESM3_ESM.xlsx]

## Sheet: NYU-BK
Supplementary Table 3 Principal ICD10 diagnosis codes of patients discharged from resident teams at each of the training hospitals of the NYU Internal Medicine Residency Program during the study period, which is divded into academic year quarter. Each tab corresponds to a single hospital's discharge data. NYU-BK (NYU Langone Hospital-Brooklyn), NYU-MN (NYU Langone Hospitals-Manhattan), BH (Bellev…
Date of Discharge	Principal ICD10
Quarter 1	N17.9
Quarter 1	E11.10
Quarter 1	R04.0
Quarter 1	T82.7XXA
Quarter 1	G89.3
Quarter 1	A41.9
Quarter 1	R07.89
Quarter 1	R06.02
Quarter 1	J84.10
Quarter 1	I11.0
Quarter 1	R55
Quarter 1	I13.2
Quarter 1	T83.511A
Quarter 1	N17.9
Quarter 1	R07.89
Quarter 1	K85.90
Quarter 1	J44.1
Quarter 1	K22.10
Quarter 1	T83.091A
Quarter 1	A41.9
Quarter 1	N39.0
Quarter 1	M62.82
Quarter 1	N17.9
Quarter 1	F29
Quarter 1	A41.9
Quarter 1	I25.10
Quarter 1	U07.1
Quarter 1	A41.9
Quarter 1	U07.1
Quarter 1	S42.212A
Quarter 1	U07.1
Quarter 1	T83.518A
Quarter 1	A41.9
Quarter 1	N12
Quarter 1	L97.513
Quarter 1	F10.239
Quarter 1	A41.51
Quarter 1	A40.8
Quarter 1	A41.9
Quarter 1	J18.9
Quarter 1	A41.89
Quarter 1	D61.818
Quarter 1	L03.115
Quarter 1	I30.9
Quarter 1	I26.99
Quarter 1	D52.8
Quarter 1	I16.1
Quarter 1	R76.12
Quarter 1	K21.9
Quarter 1	N17.9
Quarter 1	C50.911
Quarter 1	K59.03
Quarter 1	I16.1
Quarter 1	J43.9
Quarter 1	O99.285
Quarter 1	F10.120
Quarter 1	F10.239
Quarter 1	I26.94
Quarter 1	R11.2
Quarter 1	N17.9
Quarter 1	N17.9
Quarter 1	G06.0
Quarter 1	L03.116
Quarter 1	T81.718A
Quarter 1	N39.0
Quarter 1	N17.9
Quarter 1	I13.0
Quarter 1	M86.142
Quarter 1	I26.92
Quarter 1	J44.1
Quarter 1	A41.51
Quarter 1	G25.3
Quarter 1	N39.0
Quarter 1	F14.988
Quarter 1	I26.94
Quarter 1	M48.54XA
Quarter 1	I82.4Z2
Quarter 1	J43.2
Quarter 1	T85.848A
Quarter 1	N17.9
Quarter 1	T83.510A
Quarter 1	J96.22
Quarter 1	I13.0
Quarter 1	A41.9
Quarter 1	U07.1
Quarter 1	K72.00
Quarter 1	G31.09
Quarter 1	K70.30
Quarter 1	D46.4
Quarter 1	N17.9
Quarter 1	L03.115
Quarter 1	L03.115
Quarter 1	A41.02
Quarter 1	A41.4
Quarter 1	N30.00
Quarter 1	L27.0
Quarter 1	A41.01
Quarter 1	J18.9
Quarter 1	E85.89
Quarter 1	N17.9
Quarter 1	C78.6
Quarter 1	A41.59
Quarter 1	J45.901
Quarter 1	T83.511A
Quarter 1	E87.1
Quarter 1	G89.3
Quarter 1	C34.92
Quarter 1	E10.621
Quarter 1	J96.01
Quarter 1	N30.00
Quarter 1	A02.0
Quarter 1	R29.6
Quarter 1	R07.89
Quarter 1	F10.231
Quarter 1	U07.1
Quarter 1	T83.511A
Quarter 1	L03.112
Quarter 1	T83.511A
Quarter 1	C83.30
Quarter 1	F10.220
Quarter 1	A41.9
Quarter 1	A41.9
Quarter 1	K92.2
Quarter 1	M86.8X7
Quarter 1	N17.9
Quarter 1	A09
Quarter 1	K83.01
Quarter 1	D50.9
Quarter 1	I63.9
Quarter 1	I25.119
Quarter 1	D50.0
Quarter 1	A41.9
Quarter 1	A41.9
Quarter 1	A41.9
Quarter 1	L03.115
Quarter 1	G06.1
Quarter 1	I31.3
Quarter 1	C83.39
Quarter 1	B02.32
Quarter 1	C79.52
Quarter 1	E10.43
Quarter 1	F10.239
Quarter 1	A15.0
Quarter 1	J96.21
Quarter 1	I25.10
Quarter 1	A41.89
Quarter 1	A41.9
Quarter 1	A41.9
Quarter 1	I95.2
Quarter 1	D50.0
Quarter 1	N17.9
Quarter 1	A41.9
Quarter 1	F10.239
Quarter 1	K21.9
Quarter 1	T81.41XA
Quarter 1	F10.239
Quarter 1	F10.230
Quarter 1	E11.621
Quarter 1	A41.9
Quarter 1	A41.59
Quarter 1	I26.99
Quarter 1	I13.0
Quarter 1	I63.9
Quarter 1	I11.0
Quarter 1	R00.0
Quarter 1	K72.90
Quarter 1	I47.1
Quarter 1	E11.69
Quarter 1	K85.00
Quarter 1	A41.9
Quarter 1	A41.9
Quarter 1	A41.9
Quarter 1	M06.00
Quarter 1	N17.9
Quarter 1	N39.0
Quarter 1	J44.1
Quarter 1	N13.0
Quarter 1	A04.5
Quarter 1	I21.4
Quarter 1	J47.0
Quarter 1	A41.9
Quarter 1	A41.01
Quarter 1	I11.0
Quarter 1	S82.145A
Quarter 1	I48.0
Quarter 1	A41.9
Quarter 1	F10.239
Quarter 1	K52.89
Quarter 1	R11.15
Quarter 1	K25.9
Quarter 1	E86.0
Quarter 1	G62.9
Quarter 1	M31.1
Quarter 1	L03.116
Quarter 1	F10.231
Quarter 1	S42.352A
Quarter 1	I13.2
Quarter 1	A41.9
Quarter 1	G43.909
Quarter 1	I16.1
Quarter 1	I48.91
Quarter 1	J69.0
Quarter 1	N39.0
Quarter 1	F10.239
Quarter 1	F10.231
Quarter 1	G93.41
Quarter 1	K58.1
Quarter 1	I26.09
Quarter 1	N17.9
Quarter 1	G30.9
Quarter 1	I13.0
Quarter 1	A41.9
Quarter 1	A41.59
Quarter 1	T83.511A
Quarter 1	E87.1
Quarter 1	I11.0
Quarter 1	D50.9
Quarter 1	K64.8
Quarter 1	U07.1
Quarter 1	K26.4
Quarter 1	D59.1
Quarter 1	I48.92
Quarter 1	R55
Quarter 1	I20.0
Quarter 1	I63.40
Quarter 1	T18.2XXA
Quarter 1	N30.00
Quarter 1	I25.110
Quarter 1	F10.239
Quarter 1	I13.0
Quarter 1	I21.4
Quarter 1	A41.9
Quarter 1	N17.9
Quarter 1	M32.14
Quarter 1	C90.00
Quarter 1	F10.230
Quarter 1	B17.9
Quarter 1	D50.9
Quarter 1	K25.3
Quarter 1	K91.840
Quarter 1	F10.230
Quarter 1	J43.9
Quarter 1	E87.5
Quarter 1	I21.09
Quarter 1	J18.9
Quarter 1	A41.9
Quarter 1	F10.231
Quarter 1	K70.31
Quarter 1	F10.239
Quarter 1	R00.1
Quarter 1	I21.02
Quarter 1	R55
Quarter 1	L03.113
Quarter 1	R11.2
Quarter 1	M48.54XA
Quarter 1	A41.9
Quarter 1	K62.6
Quarter 1	D46.9
Quarter 1	N17.9
Quarter 1	K25.9
Quarter 1	I16.0
Quarter 1	T83.511A
Quarter 1	R55
Quarter 1	M46.24
Quarter 1	R55
Quarter 1	E86.0
Quarter 1	A41.9
Quarter 1	I25.119
Quarter 1	T50.901A
Quarter 1	N39.0
Quarter 1	C80.1
Quarter 1	R07.9
Quarter 1	E87.1
Quarter 1	N17.9
Quarter 1	N17.9
Quarter 1	A41.52
Quarter 1	A41.59
Quarter 1	F10.230
Quarter 1	D61.818
Quarter 1	A41.9
Quarter 1	K72.90
Quarter 1	A02.1
Quarter 1	I74.3
Quarter 1	I21.4
Quarter 1	I63.9
Quarter 1	F10.230
Quarter 1	I13.0
Quarter 1	I21.02
Quarter 1	A41.9
Quarter 1	A41.9
Quarter 1	T88.59XA
Quarter 1	I95.2
Quarter 1	A41.9
Quarter 1	M32.14
Quarter 1	F03.91
Quarter 1	K26.9
Quarter 1	R53.1
Quarter 1	N17.9
Quarter 1	K27.9
Quarter 1	K27.9
Quarter 1	A41.9
Quarter 1	I11.0
Quarter 1	N17.9
Quarter 1	I21.4
Quarter 1	E86.0
Quarter 1	I13.0
Quarter 1	I11.0
Quarter 1	R07.89
Quarter 1	I21.4
Quarter 1	I25.119
Quarter 1	R26.9
Quarter 1	G62.9
Quarter 1	E11.621
Quarter 1	C82.92
Quarter 1	J13
Quarter 1	I11.0
Quarter 1	K92.2
Quarter 1	N17.9
Quarter 1	I26.94
Quarter 1	K74.60
Quarter 1	A41.02
Quarter 1	I30.8
Quarter 1	A41.51
Quarter 1	K92.2
Quarter 1	T50.991A
Quarter 1	I11.0
Quarter 1	R55
Quarter 1	E11.65
Quarter 1	R07.89
Quarter 1	S02.40FA
Quarter 1	F01.50
Quarter 1	I25.110
Quarter 1	T82.6XXA
Quarter 1	A41.50
Quarter 1	I26.99
Quarter 1	S82.142A
Quarter 1	L03.115
Quarter 1	I95.1
Quarter 1	A41.9
Quarter 1	R44.1
Quarter 1	T83.511A
Quarter 1	N39.0
Quarter 1	K31.1
Quarter 1	F10.230
Quarter 1	K51.50
Quarter 1	M48.061
Quarter 1	F03.90
Quarter 1	I21.4
Quarter 1	J69.0
Quarter 1	R07.89
Quarter 1	I48.19
Quarter 1	I21.29
Quarter 1	F10.220
Quarter 1	N17.9
Quarter 1	E22.2
Quarter 1	T43.592A
Quarter 1	K75.0
Quarter 1	E22.2
Quarter 1	M62.82
Quarter 1	I48.91
Quarter 1	I82.412
Quarter 1	N39.0
Quarter 1	I25.110
Quarter 1	I45.6
Quarter 1	R00.2
Quarter 1	C34.2
Quarter 1	E10.43
Quarter 1	J86.9
Quarter 1	F10.239
Quarter 1	K94.23
Quarter 1	I11.0
Quarter 1	J36
Quarter 1	U07.1
Quarter 1	F10.230
Quarter 1	A41.51
Quarter 1	E87.5
Quarter 1	A41.9
Quarter 1	M47.812
Quarter 1	F11.23
Quarter 1	E11.621
Quarter 1	N12
Quarter 1	K94.23
Quarter 1	A41.9
Quarter 1	C91.10
Quarter 1	K29.01
Quarter 1	I16.0
Quarter 1	E22.2
Quarter 1	T83.518A
Quarter 1	K70.31
Quarter 1	I11.0
Quarter 1	A41.9
Quarter 1	N17.9
Quarter 1	I21.09
Quarter 1	A41.9
Quarter 1	S02.2XXA
Quarter 1	I13.0
Quarter 1	A41.9
Quarter 1	I13.2
Quarter 1	J44.1
Quarter 1	M51.06
Quarter 1	T40.2X1A
Quarter 1	B44.1
Quarter 1	A41.9
Quarter 1	T40.5X1A
Quarter 1	B20
Quarter 1	N40.1
Quarter 1	F10.129
Quarter 1	F24
Quarter 1	E11.00
Quarter 1	K75.0
Quarter 1	L03.113
Quarter 1	N17.9
Quarter 1	J44.0
Quarter 1	I13.2
Quarter 1	I48.91
Quarter 1	S02.2XXA
Quarter 1	S22.41XA
Quarter 1	A41.9
Quarter 1	D57.00
Quarter 1	S82.432A
Quarter 1	E86.0
Quarter 1	K92.2
Quarter 1	H81.13
Quarter 1	E86.0
Quarter 1	I13.0
Quarter 1	K25.4
Quarter 1	K22.0
Quarter 1	I13.2
Quarter 1	F10.231
Quarter 1	I11.0
Quarter 1	K29.71
Quarter 1	T43.592A
Quarter 1	A41.9
Quarter 1	R55
Quarter 1	A41.9
Quarter 1	A41.9
Quarter 1	I21.4
Quarter 1	M54.9
Quarter 1	J18.9
Quarter 1	A41.9
Quarter 1	A41.9
Quarter 1	I11.0
Quarter 1	L03.116
Quarter 1	F01.51
Quarter 1	E87.1
Quarter 1	A41.9
Quarter 1	R78.81
Quarter 1	A41.9
Quarter 1	R50.9
Quarter 1	J98.11
Quarter 1	F10.26
Quarter 1	U07.1
Quarter 1	I25.118
Quarter 1	R55
Quarter 1	I25.119
Quarter 1	I13.0
Quarter 1	N13.2
Quarter 1	F10.230
Quarter 1	K28.4
Quarter 1	E10.10
Quarter 1	Z43.1
Quarter 1	I11.0
Quarter 1	A41.9
Quarter 1	I13.2
Quarter 1	A41.9
Quarter 1	K25.4
Quarter 1	A41.52
Quarter 1	A41.59
Quarter 1	I21.4
Quarter 1	E22.2
Quarter 1	G40.409
Quarter 1	M94.0
Quarter 1	I44.2
Quarter 1	U07.1
Quarter 1	C23
Quarter 1	R50.83
Quarter 1	A41.9
Quarter 1	S22.31XA
Quarter 1	F10.230
Quarter 1	A41.89
Quarter 1	J18.9
Quarter 1	M54.42
Quarter 1	U07.1
Quarter 1	R79.89
Quarter 1	A41.9
Quarter 1	R00.1
Quarter 1	M48.061
Quarter 1	J44.1
Quarter 1	D69.3
Quarter 1	R07.9
Quarter 1	K29.00
Quarter 1	N17.9
Quarter 1	A02.0
Quarter 1	D86.2
Quarter 1	K70.31
Quarter 1	U07.1
Quarter 1	R07.89
Quarter 1	A41.9
Quarter 1	L03.113
Quarter 1	R53.1
Quarter 1	T40.1X2A
Quarter 1	I26.99
Quarter 1	A41.9
Quarter 1	N17.9
Quarter 1	I26.99
Quarter 1	K21.0
Quarter 1	D50.9
Quarter 1	I48.92
Quarter 1	A41.51
Quarter 1	I11.0
Quarter 1	A41.9
Quarter 1	S85.591A
Quarter 1	U07.1
Quarter 1	A41.9
Quarter 1	S22.060A
Quarter 1	N39.0
Quarter 1	T43.591A
Quarter 1	E10.43
Quarter 1	E10.65
Quarter 1	H70.002
Quarter 1	D50.9
Quarter 1	A41.9
Quarter 1	I11.0
Quarter 1	A41.9
Quarter 1	U07.1
Quarter 1	R56.9
Quarter 1	I11.0
Quarter 1	M48.56XA
Quarter 1	N17.0
Quarter 1	B37.7
Quarter 1	I50.33
Quarter 1	J96.01
Quarter 1	A41.9
Quarter 1	I48.3
Quarter 1	K52.89
Quarter 1	M51.27
Quarter 1	A41.9
Quarter 1	G40.409
Quarter 1	E51.2
Quarter 1	D50.9
Quarter 1	N39.0
Quarter 1	F10.230
Quarter 1	N13.2
Quarter 1	A41.9
Quarter 1	A09
Quarter 1	A41.9
Quarter 1	I25.110
Quarter 1	I77.6
Quarter 1	I13.0
Quarter 1	T43.591A
Quarter 1	F10.239
Quarter 1	I16.0
Quarter 1	E87.70
Quarter 1	R55
Quarter 1	A41.9
Quarter 1	J45.21
Quarter 1	I11.0
Quarter 1	N39.0
Quarter 1	F10.26
Quarter 1	A41.9
Quarter 1	E43
Quarter 1	I11.0
Quarter 1	U07.1
Quarter 1	U07.1
Quarter 1	I25.119
Quarter 1	E86.1
Quarter 1	A41.9
Quarter 1	R55
Quarter 1	I49.3
Quarter 1	R00.0
Quarter 1	D68.4
Quarter 1	J44.1
Quarter 1	I16.1
Quarter 1	R06.00
Quarter 1	J45.21
Quarter 1	K20.9
Quarter 1	I16.1
Quarter 1	K65.2
Quarter 1	G83.4
Quarter 1	N17.9
Quarter 1	I11.0
Quarter 1	A41.9
Quarter 1	A41.9
Quarter 1	I13.0
Quarter 1	A41.89
Quarter 1	J43.9
Quarter 1	U07.1
Quarter 1	I11.0
Quarter 1	T82.868A
Quarter 1	D50.0
Quarter 1	N17.9
Quarter 1	L89.154
Quarter 1	E11.10
Quarter 1	K91.61
Quarter 1	K25.4
Quarter 1	A41.9
Quarter 1	F10.230
Quarter 1	U07.1
Quarter 1	A41.9
Quarter 1	I48.91
Quarter 1	M54.89
Quarter 1	I21.4
Quarter 1	A41.53
Quarter 1	K71.10
Quarter 1	F10.129
Quarter 1	K80.70
Quarter 1	E87.1
Quarter 1	E87.70
Quarter 1	T88.6XXA
Quarter 1	I13.0
Quarter 1	U07.1
Quarter 1	R07.89
Quarter 1	K72.00
Quarter 1	A41.9
Quarter 1	F13.230
Quarter 1	E11.649
Quarter 1	L12.9
Quarter 1	F10.239
Quarter 1	O21.1
Quarter 1	K21.9
Quarter 1	S06.0X9A
Quarter 1	S51.851A
Quarter 1	E22.2
Quarter 1	K92.2
Quarter 1	J45.51
Quarter 1	T43.591A
Quarter 1	G20
Quarter 1	U07.1
Quarter 1	I21.4
Quarter 1	I50.810
Quarter 1	E83.01
Quarter 1	J44.0
Quarter 1	N17.9
Quarter 1	N39.0
Quarter 1	F10.230
Quarter 1	N20.2
Quarter 1	K70.31
Quarter 1	A41.9
Quarter 1	C25.0
Quarter 1	A41.9
Quarter 1	A41.9
Quarter 1	A41.51
Quarter 1	A41.52
Quarter 1	E86.0
Quarter 1	L03.116
Quarter 1	A41.9
Quarter 1	J15.6
Quarter 1	F10.231
Quarter 1	A41.89
Quarter 1	U07.1
Quarter 1	F10.239
Quarter 1	I21.02
Quarter 1	L03.115
Quarter 1	I13.0
Quarter 1	E87.6
Quarter 1	I48.0
Quarter 1	I20.9
Quarter 1	N17.9
Quarter 1	K70.31
Quarter 1	E87.6
Quarter 1	N30.00
Quarter 1	F10.239
Quarter 1	T45.0X1A
Quarter 1	E87.70
Quarter 1	J45.21
Quarter 1	L03.115
Quarter 1	G30.9
Quarter 1	S01.01XA
Quarter 1	K65.4
Quarter 1	A41.9
Quarter 1	S00.03XA
Quarter 1	K92.0
Quarter 1	I48.0
Quarter 1	A41.9
Quarter 1	N17.9
Quarter 1	I26.93
Quarter 1	G90.8
Quarter 1	E10.10
Quarter 1	L97.519
Quarter 1	M46.24
Quarter 1	K92.2
Quarter 1	R62.7
Quarter 1	A41.9
Quarter 1	A41.50
Quarter 1	A41.9
Quarter 1	C7A.8
Quarter 1	I11.0
Quarter 1	A41.9
Quarter 1	I11.0
Quarter 1	K94.23
Quarter 1	I13.2
Quarter 1	J44.1
Quarter 1	K31.1
Quarter 1	A41.51
Quarter 1	L03.115
Quarter 1	A41.9
Quarter 1	A41.1
Quarter 1	N25.0
Quarter 1	A41.9
Quarter 1	G20
Quarter 1	F05
Quarter 1	N39.0
Quarter 1	E22.2
Quarter 1	R06.09
Quarter 1	J93.0
Quarter 1	K70.31
Quarter 1	A41.89
Quarter 1	A41.9
Quarter 1	J18.9
Quarter 1	K74.69
Quarter 1	C79.51
Quarter 1	A40.1
Quarter 1	E87.5
Quarter 1	A41.9
Quarter 1	G20
Quarter 1	I50.33
Quarter 1	N39.0
Quarter 1	A41.9
Quarter 1	A04.1
Quarter 1	J45.41
Quarter 1	A41.51
Quarter 1	A41.9
Quarter 1	M86.8X6
Quarter 1	E11.22
Quarter 1	G47.33
Quarter 1	K65.2
Quarter 1	K70.31
Quarter 1	G40.201
Quarter 1	I16.1
Quarter 1	R07.89
Quarter 1	S06.5X6A
Quarter 1	C25.0
Quarter 1	T83.511A
Quarter 1	J15.1
Quarter 1	D69.3
Quarter 1	N10
Quarter 1	R55
Quarter 1	K56.41
Quarter 1	R55
Quarter 1	R11.2
Quarter 1	N39.0
Quarter 1	E11.65
Quarter 1	E10.10
Quarter 1	I16.0
Quarter 1	E11.622
Quarter 1	E87.1
Quarter 1	L03.116
Quarter 1	T83.511A
Quarter 1	I26.92
Quarter 1	E87.1
Quarter 1	I13.0
Quarter 1	I12.0
Quarter 1	J43.9
Quarter 1	D72.820
Quarter 1	R56.01
Quarter 1	J44.1
Quarter 1	K29.70
Quarter 1	A41.9
Quarter 1	J43.9
Quarter 1	M71.169
Quarter 1	A41.9
Quarter 1	B17.9
Quarter 1	R29.6
Quarter 1	A41.9
Quarter 1	R07.89
Quarter 1	I48.0
Quarter 1	N17.9
Quarter 1	R56.9
Quarter 1	K52.89
Quarter 1	A41.81
Quarter 1	J96.21
Quarter 1	I13.0
Quarter 1	D69.3
Quarter 1	N06.9
Quarter 1	E11.52
Quarter 1	A41.9
Quarter 1	S73.001A
Quarter 1	T14.91XA
Quarter 1	K57.31
Quarter 1	Z43.1
Quarter 1	C78.7
Quarter 1	I21.4
Quarter 1	M11.262
Quarter 1	F10.220
Quarter 1	I13.0
Quarter 1	A41.59
Quarter 1	I13.0
Quarter 1	I11.0
Quarter 1	R55
Quarter 1	I21.02
Quarter 1	I21.19
Quarter 1	E87.5
Quarter 1	A41.9
Quarter 1	K70.30
Quarter 1	Z45.09
Quarter 1	R78.81
Quarter 1	K74.60
Quarter 1	E22.2
Quarter 1	F10.239
Quarter 1	J18.9
Quarter 1	E87.0
Quarter 1	L03.114
Quarter 1	M62.82
Quarter 1	A41.9
Quarter 1	M62.82
Quarter 1	J18.9
Quarter 1	K70.31
Quarter 1	I11.0
Quarter 1	I13.0
Quarter 1	K70.31
Quarter 1	D50.9
Quarter 1	A41.9
Quarter 1	G40.109
Quarter 1	F10.231
Quarter 1	A41.9
Quarter 1	R00.1
Quarter 1	E87.1
Quarter 1	I46.9
Quarter 1	C54.9
Quarter 1	I27.20
Quarter 1	I44.2
Quarter 1	J44.1
Quarter 1	K21.9
Quarter 1	N17.9
Quarter 1	H70.91
Quarter 1	A41.51
Quarter 1	S32.14XA
Quarter 1	K91.840
Quarter 1	A41.9
Quarter 1	A41.01
Quarter 1	C20
Quarter 1	N40.1
Quarter 1	E16.2
Quarter 1	K57.31
Quarter 1	D50.0
Quarter 1	I13.0
Quarter 1	J18.9
Quarter 1	A41.9
Quarter 1	D49.1
Quarter 1	I48.91
Quarter 1	I21.4
Quarter 1	R06.02
Quarter 1	R00.1
Quarter 1	I21.4
Quarter 1	E86.0
Quarter 1	C34.92
Quarter 1	N30.00
Quarter 1	C91.10
Quarter 1	L53.8
Quarter 1	E11.621
Quarter 1	I25.10
Quarter 1	R07.89
Quarter 1	J18.9
Quarter 1	K70.31
Quarter 1	A41.81
Quarter 1	I26.99
Quarter 1	K57.32
Quarter 1	A41.9
Quarter 1	I63.89
Quarter 1	J44.1
Quarter 1	R55
Quarter 1	I44.2
Quarter 1	J44.1
Quarter 1	I21.4
Quarter 1	I46.9
Quarter 1	J69.0
Quarter 1	E11.10
Quarter 1	F10.239
Quarter 1	B34.9
Quarter 1	J44.1
Quarter 1	F10.239
Quarter 1	T40.2X1A
Quarter 1	I26.94
Quarter 1	I69.354
Quarter 1	H60.02
Quarter 1	A41.9
Quarter 1	K94.23
Quarter 1	E10.65
Quarter 1	F41.1
Quarter 1	I25.110
Quarter 1	U07.1
Quarter 1	N17.9
Quarter 1	R07.81
Quarter 1	K91.89
Quarter 1	K25.4
Quarter 1	N17.9
Quarter 1	A41.9
Quarter 1	N17.9
Quarter 1	K92.0
Quarter 1	R26.9
Quarter 1	G30.9
Quarter 1	N39.0
Quarter 1	M11.252
Quarter 1	R53.1
Quarter 1	J44.1
Quarter 1	S82.045A
Quarter 1	E11.10
Quarter 1	T88.6XXA
Quarter 1	S00.411A
Quarter 1	E87.6
Quarter 1	I25.111
Quarter 1	A41.9
Quarter 1	A41.89
Quarter 1	I21.11
Quarter 1	R07.9
Quarter 1	S06.0X9A
Quarter 1	L03.116
Quarter 1	E11.01
Quarter 1	E53.8
Quarter 1	R26.9
Quarter 1	A41.9
Quarter 1	I13.0
Quarter 1	A41.01
Quarter 1	K64.8
Quarter 1	L03.115
Quarter 1	M51.16
Quarter 1	L03.116
Quarter 1	J15.9
Quarter 1	E24.2
Quarter 1	T43.592A
Quarter 1	K62.89
Quarter 1	R00.1
Quarter 1	N17.9
Quarter 1	A41.9
Quarter 1	I21.4
Quarter 1	I16.0
Quarter 1	F10.230
Quarter 1	R55
Quarter 1	K92.2
Quarter 1	K64.8
Quarter 1	F10.239
Quarter 1	E11.10
Quarter 1	E87.5
Quarter 1	L03.116
Quarter 1	I20.9
Quarter 1	M06.1
Quarter 1	K91.89
Quarter 1	N17.9
Quarter 1	K20.9
Quarter 1	G96.11
Quarter 1	K70.40
Quarter 1	C79.49
Quarter 1	T83.512A
Quarter 1	E11.621
Quarter 1	D50.9
Quarter 1	E22.2
Quarter 1	I12.0
Quarter 1	J69.0
Quarter 1	J44.1
Quarter 1	N17.9
Quarter 1	I22.2
Quarter 1	E87.70
Quarter 1	T82.855A
Quarter 1	R00.2
Quarter 1	A41.9
Quarter 1	S42.255A
Quarter 1	A08.11
Quarter 1	F10.220
Quarter 1	K91.840
Quarter 1	A41.9
Quarter 1	A41.9
Quarter 1	F10.229
Quarter 1	A41.81
Quarter 1	I26.92
Quarter 1	I11.0
Quarter 1	A41.9
Quarter 1	K92.2
Quarter 1	A04.72
Quarter 1	G40.909
Quarter 1	I42.8
Quarter 1	M51.26
Quarter 1	K64.8
Quarter 1	I11.0
Quarter 1	I50.33
Quarter 1	R07.9
Quarter 1	I26.93
Quarter 1	N17.9
Quarter 1	T81.42XA
Quarter 1	I63.9
Quarter 1	N39.0
Quarter 1	J45.21
Quarter 1	S02.2XXA
Quarter 1	A08.4
Quarter 1	F41.9
Quarter 1	N39.0
Quarter 1	A41.9
Quarter 1	R11.2
Quarter 1	R53.1
Quarter 1	I82.422
Quarter 1	G20
Quarter 1	K21.9
Quarter 1	I26.99
Quarter 1	E87.6
Quarter 1	F10.239
Quarter 1	R07.89
Quarter 1	I46.9
Quarter 1	A41.51
Quarter 1	R07.9
Quarter 1	A41.9
Quarter 1	N17.9
Quarter 1	D46.9
Quarter 1	I50.21
Quarter 1	E87.1
Quarter 1	D50.9
Quarter 1	I26.92
Quarter 1	C16.3
Quarter 1	A41.89
Quarter 1	R55
Quarter 1	A41.9
Quarter 1	T39.1X2A
Quarter 1	R07.9
Quarter 1	E11.22
Quarter 1	K85.20
Quarter 1	G44.52
Quarter 1	E22.2
Quarter 1	I81
Quarter 1	A41.59
Quarter 1	E87.0
Quarter 1	N13.2
Quarter 1	A41.9
Quarter 1	T43.212A
Quarter 1	G30.9
Quarter 1	K50.00
Quarter 1	E87.70
Quarter 1	I16.1
Quarter 1	E87.6
Quarter 1	A41.9
Quarter 1	I11.0
Quarter 1	N30.90
Quarter 1	T40.1X1A
Quarter 1	T40.2X1A
Quarter 1	A40.0
Quarter 1	R11.2
Quarter 1	I11.0
Quarter 1	A41.59
Quarter 1	F13.231
Quarter 1	N39.0
Quarter 1	E80.4
Quarter 1	T82.7XXA
Quarter 1	J69.0
Quarter 1	O99.012
Quarter 1	C34.91
Quarter 1	E11.65
Quarter 1	K27.4
Quarter 1	T40.2X1A
Quarter 1	K52.9
Quarter 1	K31.89
Quarter 1	I48.0
Quarter 1	M62.82
Quarter 1	I11.0
Quarter 1	N17.9
Quarter 1	G50.0
Quarter 1	G40.909
Quarter 1	J18.9
Quarter 1	I21.19
Quarter 1	A41.51
Quarter 1	A41.9
Quarter 1	A41.9
Quarter 1	I13.0
Quarter 1	R07.89
Quarter 1	I87.2
Quarter 1	T83.022A
Quarter 1	R78.81
Quarter 1	G50.0
Quarter 1	R56.9
Quarter 1	C79.51
Quarter 1	N17.9
Quarter 1	T83.512A
Quarter 1	A41.9
Quarter 1	I21.11
Quarter 1	N17.9
Quarter 1	E11.10
Quarter 1	T43.3X2A
Quarter 1	U07.1
Quarter 1	I13.0
Quarter 1	I13.0
Quarter 1	I13.0
Quarter 1	T81.41XA
Quarter 1	I21.09
Quarter 1	I26.92
Quarter 1	I21.01
Quarter 1	J44.1
Quarter 1	D3A.8
Quarter 1	J44.1
Quarter 1	F10.230
Quarter 1	T81.41XA
Quarter 1	A40.1
Quarter 1	I16.0
Quarter 1	M33.20
Quarter 1	K94.23
Quarter 1	N17.9
Quarter 1	A41.9
Quarter 1	A41.01
Quarter 1	D69.3
Quarter 1	J18.9
Quarter 1	F10.239
Quarter 1	K29.80
Quarter 1	A41.9
Quarter 1	I21.4
Quarter 1	R00.1
Quarter 1	C67.4
Quarter 1	G47.33
Quarter 1	R55
Quarter 1	J18.9
Quarter 1	I48.4
Quarter 1	S05.11XA
Quarter 1	I95.1
Quarter 1	I95.1
Quarter 1	T82.41XA
Quarter 1	N10
Quarter 1	F41.0
Quarter 1	I12.0
Quarter 1	E22.2
Quarter 1	A41.9
Quarter 1	T82.7XXA
Quarter 1	N17.9
Quarter 1	I13.2
Quarter 1	K57.31
Quarter 1	K04.7
Quarter 1	L03.311
Quarter 1	E86.1
Quarter 1	A41.9
Quarter 1	N17.9
Quarter 1	K74.69
Quarter 1	M47.27
Quarter 1	K92.2
Quarter 1	K72.90
Quarter 1	E11.10
Quarter 1	F10.230
Quarter 1	N17.9
Quarter 1	M51.17
Quarter 1	I26.99
Quarter 1	M46.24
Quarter 1	I26.92
Quarter 1	I21.02
Quarter 1	F41.9
Quarter 1	I16.1
Quarter 1	I11.0
Quarter 1	I25.110
Quarter 1	I21.4
Quarter 1	T40.1X1A
Quarter 1	J45.901
Quarter 1	K85.10
Quarter 1	L03.116
Quarter 1	A41.9
Quarter 1	H35.30
Quarter 1	I46.9
Quarter 1	A41.89
Quarter 1	A41.9
Quarter 1	U07.1
Quarter 1	I21.4
Quarter 1	A41.50
Quarter 1	F10.230
Quarter 1	R53.83
Quarter 1	J18.9
Quarter 1	A41.59
Quarter 1	A09
Quarter 1	J96.01
Quarter 1	L03.213
Quarter 1	N17.9
Quarter 1	I48.0
Quarter 1	A41.51
Quarter 1	F10.239
Quarter 1	J43.2
Quarter 1	R07.1
Quarter 1	A41.9
Quarter 1	I16.1
Quarter 1	T50.902A
Quarter 1	M86.261
Quarter 1	M48.061
Quarter 1	E11.649
Quarter 1	F43.0
Quarter 1	K26.9
Quarter 1	A41.9
Quarter 1	T39.1X1A
Quarter 1	F10.230
Quarter 1	C79.31
Quarter 1	J43.9
Quarter 1	D62
Quarter 1	A41.9
Quarter 1	D50.9
Quarter 1	D53.9
Quarter 1	A41.9
Quarter 1	K66.0
Quarter 1	D57.00
Quarter 1	D57.00
Quarter 1	N17.9
Quarter 1	I16.1
Quarter 1	A41.50
Quarter 1	I21.09
Quarter 1	R55
Quarter 1	A41.9
Quarter 1	N17.9
Quarter 1	T84.52XA
Quarter 1	N76.2
Quarter 1	A41.9
Quarter 1	E87.70
Quarter 1	G20
Quarter 1	L03.115
Quarter 1	J96.21
Quarter 1	I16.0
Quarter 1	E11.65
Quarter 1	A41.51
Quarter 1	F10.230
Quarter 1	N39.0
Quarter 1	U07.1
Quarter 1	U07.1
Quarter 1	N17.9
Quarter 1	K58.2
Quarter 1	E05.90
Quarter 1	J43.9
Quarter 1	N17.9
Quarter 1	G92
Quarter 1	I82.462
Quarter 1	E11.51
Quarter 1	I21.02
Quarter 1	E27.49
Quarter 1	E22.2
Quarter 1	I16.0
Quarter 1	R51
Quarter 1	I13.0
Quarter 1	K92.2
Quarter 1	F10.230
Quarter 1	F15.129
Quarter 1	L03.116
Quarter 1	R50.9
Quarter 1	K64.8
Quarter 1	I13.0
Quarter 1	I11.0
Quarter 1	E87.1
Quarter 1	T82.7XXA
Quarter 1	I63.9
Quarter 1	N17.9
Quarter 1	E87.6
Quarter 1	A41.9
Quarter 1	C22.0
Quarter 1	J69.0
Quarter 1	N17.9
Quarter 1	J96.01
Quarter 1	D61.9
Quarter 1	A41.9
Quarter 1	I11.0
Quarter 1	N17.9
Quarter 1	I25.110
Quarter 1	A41.9
Quarter 1	K57.91
Quarter 1	N15.1
Quarter 1	J18.9
Quarter 1	R11.2
Quarter 1	T40.2X1A
Quarter 1	A41.50
Quarter 1	I13.0
Quarter 1	J18.9
Quarter 1	R56.9
Quarter 1	C83.38
Quarter 1	T83.511A
Quarter 1	K51.919
Quarter 1	R55
Quarter 1	J44.0
Quarter 1	A41.51
Quarter 1	J12.9
Quarter 1	U07.1
Quarter 1	I13.0
Quarter 1	E87.1
Quarter 1	N20.0
Quarter 1	K85.20
Quarter 1	K72.00
Quarter 1	K57.31
Quarter 1	B37.7
Quarter 1	S52.571A
Quarter 1	F10.230
Quarter 1	I25.110
Quarter 1	A41.89
Quarter 1	K52.9
Quarter 1	E11.00
Quarter 1	J45.41
Quarter 1	T78.2XXA
Quarter 1	K70.31
Quarter 1	A41.9
Quarter 1	N39.0
Quarter 1	J15.9
Quarter 1	A40.0
Quarter 1	J15.9
Quarter 1	I11.0
Quarter 1	N39.0
Quarter 1	T42.6X1A
Quarter 1	S72.115A
Quarter 1	M32.19
Quarter 1	A41.9
Quarter 1	K85.30
Quarter 1	S06.5X9A
Quarter 1	K62.89
Quarter 1	N17.9
Quarter 1	A41.9
Quarter 1	I82.A12
Quarter 1	E87.6
Quarter 1	A41.9
Quarter 1	U07.1
Quarter 1	L03.116
Quarter 1	R00.1
Quarter 1	N17.9
Quarter 1	T83.511A
Quarter 1	A41.59
Quarter 1	R21
Quarter 1	E11.10
Quarter 1	G93.40
Quarter 1	T83.511A
Quarter 1	J44.1
Quarter 1	A41.9
Quarter 1	M54.5
Quarter 1	L03.116
Quarter 1	J13
Quarter 1	L03.116
Quarter 1	K57.31
Quarter 1	A41.89
Quarter 1	J45.41
Quarter 1	U07.1
Quarter 1	I44.2
Quarter 1	A41.9
Quarter 1	I16.1
Quarter 1	A41.9
Quarter 1	I13.0
Quarter 1	R00.1
Quarter 1	F10.239
Quarter 1	K26.4
Quarter 1	R07.89
Quarter 1	C79.31
Quarter 1	K22.10
Quarter 1	E43
Quarter 1	I13.0
Quarter 1	O21.1
Quarter 1	E11.649
Quarter 1	C79.31
Quarter 1	K70.31
Quarter 1	K25.0
Quarter 1	M47.27
Quarter 1	M94.0
Quarter 1	D84.1
Quarter 1	I30.8
Quarter 1	R10.13
Quarter 1	R07.9
Quarter 1	K26.4
Quarter 1	R00.1
Quarter 1	J96.21
Quarter 1	R82.71
Quarter 1	N39.0
Quarter 1	A41.52
Quarter 1	K25.4
Quarter 1	N13.6
Quarter 1	A41.02
Quarter 1	A41.81
Quarter 1	R07.89
Quarter 1	M94.0
Quarter 1	E11.52
Quarter 1	C20
Quarter 1	F03.90
Quarter 1	D62
Quarter 1	I12.0
Quarter 1	C34.90
Quarter 1	M51.16
Quarter 1	I13.2
Quarter 1	F10.239
Quarter 1	J15.9
Quarter 1	E10.10
Quarter 1	F10.239
Quarter 1	J18.9
Quarter 1	C90.00
Quarter 1	R55
Quarter 1	F03.90
Quarter 1	M48.56XA
Quarter 1	I20.1
Quarter 1	K70.40
Quarter 1	I21.4
Quarter 1	T83.518A
Quarter 1	D64.9
Quarter 1	K25.4
Quarter 1	C22.1
Quarter 1	I13.0
Quarter 1	I13.0
Quarter 1	F10.230
Quarter 1	I12.0
Quarter 1	A41.9
Quarter 1	N39.0
Quarter 1	M51.16
Quarter 1	T40.1X1A
Quarter 1	C25.0
Quarter 1	K04.7
Quarter 1	R55
Quarter 1	R55
Quarter 1	A41.51
Quarter 1	A41.9
Quarter 1	T80.211A
Quarter 1	K31.82
Quarter 1	D72.1
Quarter 1	I16.1
Quarter 1	L03.213
Quarter 1	I81
Quarter 1	F10.230
Quarter 1	A41.9
Quarter 1	J69.0
Quarter 1	I48.0
Quarter 1	I21.4
Quarter 1	T83.511A
Quarter 1	A41.59
Quarter 1	I26.99
Quarter 1	M25.552
Quarter 1	A41.9
Quarter 1	K72.00
Quarter 1	N39.0
Quarter 1	T79.6XXA
Quarter 1	I13.2
Quarter 1	I21.4
Quarter 1	C18.2
Quarter 1	I21.11
Quarter 1	R26.81
Quarter 1	D57.00
Quarter 1	K70.10
Quarter 1	R07.89
Quarter 1	A41.9
Quarter 1	K22.70
Quarter 1	E87.70
Quarter 1	J90
Quarter 1	I25.110
Quarter 1	F10.239
Quarter 1	E11.65
Quarter 1	F10.231
Quarter 1	N17.9
Quarter 1	A41.9
Quarter 1	D68.9
Quarter 1	I50.33
Quarter 1	J96.21
Quarter 1	G40.909
Quarter 1	K62.6
Quarter 1	A03.8
Quarter 1	M43.16
Quarter 1	N39.0
Quarter 1	M48.54XA
Quarter 1	A41.9
Quarter 1	E11.65
Quarter 1	T83.512A
Quarter 1	A04.72
Quarter 1	L03.116
Quarter 1	K94.21
Quarter 1	A41.9
Quarter 1	E43
Quarter 1	F10.239
Quarter 1	I21.4
Quarter 1	I21.4
Quarter 1	A41.9
Quarter 1	C78.7
Quarter 1	I13.0
Quarter 1	T40.2X1A
Quarter 1	A04.0
Quarter 1	T81.44XA
Quarter 1	D61.818
Quarter 1	K22.2
Quarter 1	G62.9
Quarter 1	I30.9
Quarter 1	A41.9
Quarter 1	D64.9
Quarter 1	K83.9
Quarter 1	N17.9
Quarter 1	I11.0
Quarter 1	I21.4
Quarter 1	A41.9
Quarter 1	T50.991A
Quarter 1	I26.99
Quarter 1	K70.31
Quarter 1	I16.0
Quarter 1	K57.31
Quarter 1	L03.115
Quarter 1	C34.31
Quarter 1	J44.1
Quarter 1	F10.239
Quarter 1	L03.115
Quarter 1	K92.2
Quarter 1	J18.9
Quarter 1	J86.9
Quarter 1	A41.9
Quarter 1	K70.30
Quarter 1	E11.621
Quarter 1	R00.1
Quarter 1	T44.7X1A
Quarter 1	J15.7
Quarter 1	I47.2
Quarter 1	N17.9
Quarter 1	N17.9
Quarter 1	J69.0
Quarter 1	N17.9
Quarter 1	K57.31
Quarter 1	F12.188
Quarter 1	L03.317
Quarter 1	K64.2
Quarter 1	M54.5
Quarter 1	K91.840
Quarter 1	A41.9
Quarter 1	I21.4
Quarter 1	A41.9
Quarter 1	R42
Quarter 1	N17.9
Quarter 1	I49.01
Quarter 1	R00.2
Quarter 1	R53.1
Quarter 1	J13
Quarter 1	K74.60
Quarter 1	F10.239
Quarter 1	A41.9
Quarter 1	J96.22
Quarter 1	L03.115
Quarter 1	E11.10
Quarter 1	K70.31
Quarter 1	K59.09
Quarter 1	D50.8
Quarter 1	D57.212
Quarter 1	R50.9
Quarter 1	F10.231
Quarter 1	K70.40
Quarter 1	A08.4
Quarter 1	D62
Quarter 1	N30.00
Quarter 1	F10.239
Quarter 1	K92.0
Quarter 1	K64.8
Quarter 1	M62.830
Quarter 1	E11.69
Quarter 1	F10.229
Quarter 1	T42.6X1A
Quarter 1	R10.84
Quarter 1	K80.66
Quarter 1	N17.9
Quarter 1	K57.31
Quarter 1	J18.9
Quarter 1	I13.0
Quarter 1	A41.9
Quarter 1	N39.0
Quarter 1	I21.19
Quarter 1	I21.A1
Quarter 1	K21.9
Quarter 1	I11.0
Quarter 1	N17.9
Quarter 1	U07.1
Quarter 1	A41.9
Quarter 1	K80.00
Quarter 1	A41.9
Quarter 1	M54.5
Quarter 1	U07.1
Quarter 1	A41.9
Quarter 1	K80.00
Quarter 1	A41.9
Quarter 1	E11.43
Quarter 1	A41.51
Quarter 1	M54.5
Quarter 1	A41.9
Quarter 1	L03.317
Quarter 1	E87.1
Quarter 1	I82.412
Quarter 1	D68.32
Quarter 1	T83.510A
Quarter 1	K85.20
Quarter 1	E11.621
Quarter 1	A41.9
Quarter 1	N17.9
Quarter 1	J69.0
Quarter 1	T79.6XXA
Quarter 1	N17.9
Quarter 1	N17.9
Quarter 1	N10
Quarter 1	N17.9
Quarter 1	K29.20
Quarter 2	I12.0
Quarter 2	M48.061
Quarter 2	E16.2
Quarter 2	I12.0
Quarter 2	I48.4
Quarter 2	C16.9
Quarter 2	I49.5
Quarter 2	T88.6XXA
Quarter 2	A41.9
Quarter 2	D50.9
Quarter 2	E86.0
Quarter 2	E87.0
Quarter 2	E10.10
Quarter 2	A41.9
Quarter 2	I50.33
Quarter 2	I21.4
Quarter 2	R10.13
Quarter 2	T40.5X1A
Quarter 2	I11.0
Quarter 2	T86.13
Quarter 2	D57.00
Quarter 2	K82.0
Quarter 2	A08.4
Quarter 2	J45.41
Quarter 2	E10.10
Quarter 2	L20.9
Quarter 2	F10.232
Quarter 2	I26.93
Quarter 2	I25.118
Quarter 2	R11.2
Quarter 2	F03.90
Quarter 2	L03.115
Quarter 2	A41.9
Quarter 2	R41.82
Quarter 2	A41.9
Quarter 2	J84.10
Quarter 2	M62.82
Quarter 2	I16.0
Quarter 2	U07.1
Quarter 2	R07.9
Quarter 2	E87.6
Quarter 2	N39.0
Quarter 2	I25.110
Quarter 2	J96.21
Quarter 2	K25.4
Quarter 2	L03.113
Quarter 2	K22.6
Quarter 2	A41.9
Quarter 2	T83.022A
Quarter 2	I48.0
Quarter 2	J45.21
Quarter 2	I21.02
Quarter 2	K26.4
Quarter 2	T45.511A
Quarter 2	N17.9
Quarter 2	N17.9
Quarter 2	I25.119
Quarter 2	T83.511A
Quarter 2	I95.1
Quarter 2	E11.10
Quarter 2	E11.00
Quarter 2	C56.9
Quarter 2	I82.422
Quarter 2	I48.0
Quarter 2	K29.00
Quarter 2	I48.19
Quarter 2	K92.2
Quarter 2	U07.1
Quarter 2	I24.8
Quarter 2	L03.211
Quarter 2	T84.020A
Quarter 2	I48.91
Quarter 2	E11.43
Quarter 2	K70.31
Quarter 2	R07.89
Quarter 2	J44.1
Quarter 2	K55.21
Quarter 2	I11.0
Quarter 2	N17.9
Quarter 2	J15.7
Quarter 2	Z03.89
Quarter 2	K70.31
Quarter 2	S14.123A
Quarter 2	I83.215
Quarter 2	I82.451
Quarter 2	S62.396A
Quarter 2	L03.116
Quarter 2	N17.9
Quarter 2	J18.1
Quarter 2	R07.89
Quarter 2	K51.00
Quarter 2	I13.2
Quarter 2	G90.3
Quarter 2	R06.00
Quarter 2	N17.9
Quarter 2	D62
Quarter 2	E87.1
Quarter 2	E87.70
Quarter 2	E87.70
Quarter 2	I26.93
Quarter 2	U07.1
Quarter 2	E87.6
Quarter 2	D62
Quarter 2	K22.6
Quarter 2	K57.31
Quarter 2	K64.2
Quarter 2	A40.3
Quarter 2	K75.4
Quarter 2	D13.4
Quarter 2	I82.210
Quarter 2	K22.6
Quarter 2	R07.89
Quarter 2	E87.6
Quarter 2	F10.230
Quarter 2	J96.01
Quarter 2	F03.91
Quarter 2	I11.0
Quarter 2	I26.09
Quarter 2	A41.9
Quarter 2	N39.0
Quarter 2	T18.128A
Quarter 2	F10.230
Quarter 2	I49.3
Quarter 2	F91.9
Quarter 2	K29.51
Quarter 2	A41.9
Quarter 2	J45.21
Quarter 2	G30.0
Quarter 2	R07.89
Quarter 2	A41.9
Quarter 2	U07.1
Quarter 2	K28.4
Quarter 2	L03.116
Quarter 2	C78.7
Quarter 2	J02.0
Quarter 2	J69.0
Quarter 2	K92.2
Quarter 2	K76.9
Quarter 2	L89.214
Quarter 2	A41.9
Quarter 2	G89.11
Quarter 2	T83.518A
Quarter 2	A41.9
Quarter 2	N30.11
Quarter 2	K57.31
Quarter 2	R54
Quarter 2	F10.230
Quarter 2	K55.8
Quarter 2	I13.0
Quarter 2	U07.1
Quarter 2	T40.601A
Quarter 2	I13.0
Quarter 2	U07.1
Quarter 2	A41.9
Quarter 2	N17.9
Quarter 2	E22.2
Quarter 2	A41.9
Quarter 2	G93.41
Quarter 2	I26.09
Quarter 2	N39.0
Quarter 2	I12.0
Quarter 2	R07.81
Quarter 2	D89.1
Quarter 2	E22.2
Quarter 2	A41.9
Quarter 2	N17.9
Quarter 2	I25.10
Quarter 2	M51.16
Quarter 2	I26.99
Quarter 2	E11.10
Quarter 2	K29.21
Quarter 2	G72.3
Quarter 2	F41.0
Quarter 2	U07.1
Quarter 2	A41.9
Quarter 2	B00.2
Quarter 2	I21.09
Quarter 2	H40.51X0
Quarter 2	I13.0
Quarter 2	A41.9
Quarter 2	I21.4
Quarter 2	G45.8
Quarter 2	N39.0
Quarter 2	K62.89
Quarter 2	F10.239
Quarter 2	E11.10
Quarter 2	K21.01
Quarter 2	R07.9
Quarter 2	K57.32
Quarter 2	R07.1
Quarter 2	J15.7
Quarter 2	J96.01
Quarter 2	U07.1
Quarter 2	R42
Quarter 2	R07.89
Quarter 2	N39.0
Quarter 2	I48.0
Quarter 2	I48.0
Quarter 2	E87.1
Quarter 2	L03.116
Quarter 2	J96.01
Quarter 2	K52.89
Quarter 2	K83.1
Quarter 2	K70.10
Quarter 2	T40.5X1A
Quarter 2	L89.154
Quarter 2	E11.10
Quarter 2	I13.2
Quarter 2	I33.0
Quarter 2	I13.0
Quarter 2	K56.7
Quarter 2	T83.511A
Quarter 2	N17.9
Quarter 2	R55
Quarter 2	A41.9
Quarter 2	N39.0
Quarter 2	K42.0
Quarter 2	M46.24
Quarter 2	K21.9
Quarter 2	R07.89
Quarter 2	A41.9
Quarter 2	T81.40XA
Quarter 2	C78.6
Quarter 2	S72.052A
Quarter 2	I13.0
Quarter 2	U07.1
Quarter 2	T82.855A
Quarter 2	I16.1
Quarter 2	G40.109
Quarter 2	F10.232
Quarter 2	N99.89
Quarter 2	N30.00
Quarter 2	F10.230
Quarter 2	N17.9
Quarter 2	L89.322
Quarter 2	J15.6
Quarter 2	I26.99
Quarter 2	T82.510A
Quarter 2	K57.31
Quarter 2	K25.4
Quarter 2	D75.82
Quarter 2	I13.0
Quarter 2	J15.7
Quarter 2	R55
Quarter 2	A41.89
Quarter 2	A41.89
Quarter 2	N17.9
Quarter 2	N45.3
Quarter 2	J45.901
Quarter 2	C50.912
Quarter 2	K52.9
Quarter 2	N17.9
Quarter 2	T38.3X1A
Quarter 2	I13.2
Quarter 2	I16.0
Quarter 2	M51.16
Quarter 2	T46.5X1A
Quarter 2	L03.115
Quarter 2	J96.22
Quarter 2	G40.209
Quarter 2	F11.23
Quarter 2	I16.1
Quarter 2	M86.18
Quarter 2	L03.211
Quarter 2	C78.6
Quarter 2	L03.116
Quarter 2	A09
Quarter 2	G30.9
Quarter 2	E66.2
Quarter 2	N10
Quarter 2	A41.9
Quarter 2	U07.1
Quarter 2	A41.9
Quarter 2	A41.89
Quarter 2	A41.9
Quarter 2	K70.31
Quarter 2	F10.231
Quarter 2	D62
Quarter 2	K92.2
Quarter 2	C34.31
Quarter 2	J18.9
Quarter 2	R10.32
Quarter 2	F03.90
Quarter 2	I16.1
Quarter 2	A41.9
Quarter 2	F10.230
Quarter 2	K64.8
Quarter 2	R07.9
Quarter 2	J15.9
Quarter 2	G70.01
Quarter 2	F10.239
Quarter 2	U07.1
Quarter 2	K94.23
Quarter 2	A41.9
Quarter 2	R19.7
Quarter 2	G35
Quarter 2	F25.0
Quarter 2	C79.31
Quarter 2	J44.1
Quarter 2	T83.511A
Quarter 2	C15.3
Quarter 2	K70.31
Quarter 2	M86.171
Quarter 2	G92
Quarter 2	A41.9
Quarter 2	A41.9
Quarter 2	S32.592A
Quarter 2	E11.42
Quarter 2	N39.0
Quarter 2	A41.9
Quarter 2	T38.891A
Quarter 2	N17.9
Quarter 2	J18.9
Quarter 2	A41.9
Quarter 2	I69.398
Quarter 2	N17.9
Quarter 2	U07.1
Quarter 2	D50.8
Quarter 2	I48.19
Quarter 2	I21.4
Quarter 2	I48.20
Quarter 2	E10.10
Quarter 2	D35.2
Quarter 2	K80.71
Quarter 2	F10.239
Quarter 2	N39.0
Quarter 2	I95.1
Quarter 2	I21.11
Quarter 2	U07.1
Quarter 2	A41.9
Quarter 2	D57.00
Quarter 2	G20
Quarter 2	I16.1
Quarter 2	A09
Quarter 2	E11.621
Quarter 2	M13.151
Quarter 2	T38.3X1A
Quarter 2	I48.0
Quarter 2	G89.3
Quarter 2	F14.120
Quarter 2	G62.1
Quarter 2	T79.6XXA
Quarter 2	R55
Quarter 2	T40.2X1A
Quarter 2	C34.82
Quarter 2	L10.0
Quarter 2	G93.41
Quarter 2	N39.0
Quarter 2	J21.9
Quarter 2	R55
Quarter 2	L03.113
Quarter 2	D69.3
Quarter 2	J18.9
Quarter 2	U07.1
Quarter 2	I13.0
Quarter 2	A41.9
Quarter 2	A41.53
Quarter 2	R53.81
Quarter 2	A41.51
Quarter 2	R07.89
Quarter 2	G60.2
Quarter 2	F10.129
Quarter 2	T85.590A
Quarter 2	F10.239
Quarter 2	F10.230
Quarter 2	K80.01
Quarter 2	I16.1
Quarter 2	R53.1
Quarter 2	K74.60
Quarter 2	N39.0
Quarter 2	M46.28
Quarter 2	F10.230
Quarter 2	F10.230
Quarter 2	U07.1
Quarter 2	I48.91
Quarter 2	U07.1
Quarter 2	U07.1
Quarter 2	R55
Quarter 2	U07.1
Quarter 2	U07.1
Quarter 2	U07.1
Quarter 2	U07.1
Quarter 2	D50.0
Quarter 2	K55.21
Quarter 2	I26.99
Quarter 2	K52.9
Quarter 2	A41.9
Quarter 2	G93.2
Quarter 2	K29.70
Quarter 2	K20.91
Quarter 2	K21.9
Quarter 2	E11.10
Quarter 2	K70.31
Quarter 2	G62.9
Quarter 2	F10.129
Quarter 2	M70.42
Quarter 2	F10.230
Quarter 2	J96.02
Quarter 2	F10.230
Quarter 2	J85.0
Quarter 2	A41.9
Quarter 2	K62.7
Quarter 2	K21.9
Quarter 2	E80.5
Quarter 2	T88.6XXA
Quarter 2	E11.649
Quarter 2	M79.81
Quarter 2	I95.2
Quarter 2	A08.4
Quarter 2	I48.91
Quarter 2	F31.64
Quarter 2	T38.3X1A
Quarter 2	J96.01
Quarter 2	I48.21
Quarter 2	I50.31
Quarter 2	L51.8
Quarter 2	I95.1
Quarter 2	N80.0
Quarter 2	N39.0
Quarter 2	S83.282A
Quarter 2	I13.0
Quarter 2	I82.412
Quarter 2	J95.5
Quarter 2	I25.118
Quarter 2	J69.0
Quarter 2	I13.0
Quarter 2	D58.9
Quarter 2	L03.115
Quarter 2	T82.7XXA
[truncated: 4,519 more rows]

## Sheet: NYU-MN
Date of Discharge	Principal ICD10
Quarter 1	A41.9
Quarter 1	K55.21
Quarter 1	I44.2
Quarter 1	A41.52
Quarter 1	N39.0
Quarter 1	J44.1
Quarter 1	J69.0
Quarter 1	D50.0
Quarter 1	L03.116
Quarter 1	J18.8
Quarter 1	I13.0
Quarter 1	I50.23
Quarter 1	I48.19
Quarter 1	I25.9
Quarter 1	D57.01
Quarter 1	C83.35
Quarter 1	F13.239
Quarter 1	L02.511
Quarter 1	I26.99
Quarter 1	C79.31
Quarter 1	R55
Quarter 1	A31.0
Quarter 1	A41.51
Quarter 1	K26.4
Quarter 1	A41.9
Quarter 1	R55
Quarter 1	K85.10
Quarter 1	K91.89
Quarter 1	D50.9
Quarter 1	I16.0
Quarter 1	R00.0
Quarter 1	I11.0
Quarter 1	A41.51
Quarter 1	D57.00
Quarter 1	U07.1
Quarter 1	I13.0
Quarter 1	I48.0
Quarter 1	I11.0
Quarter 1	I49.01
Quarter 1	J32.0
Quarter 1	E87.1
Quarter 1	K85.20
Quarter 1	R60.0
Quarter 1	C18.7
Quarter 1	T83.511A
Quarter 1	J69.0
Quarter 1	K92.1
Quarter 1	J18.9
Quarter 1	J38.01
Quarter 1	A41.9
Quarter 1	L03.115
Quarter 1	I21.4
Quarter 1	C78.2
Quarter 1	I25.110
Quarter 1	L03.211
Quarter 1	I82.412
Quarter 1	K25.4
Quarter 1	I26.99
Quarter 1	I11.0
Quarter 1	K56.609
Quarter 1	K56.41
Quarter 1	A41.9
Quarter 1	K91.840
Quarter 1	T87.44
Quarter 1	K29.71
Quarter 1	K75.4
Quarter 1	M46.26
Quarter 1	E86.0
Quarter 1	I42.2
Quarter 1	C85.91
Quarter 1	N39.0
Quarter 1	J03.91
Quarter 1	T40.3X2A
Quarter 1	J93.83
Quarter 1	E11.65
Quarter 1	A08.39
Quarter 1	T40.3X1A
Quarter 1	K70.11
Quarter 1	T42.4X1A
Quarter 1	I82.412
Quarter 1	E87.0
Quarter 1	E43
Quarter 1	C18.2
Quarter 1	T83.511A
Quarter 1	A41.50
Quarter 1	C91.52
Quarter 1	B59
Quarter 1	J96.21
Quarter 1	U07.1
Quarter 1	D46.Z
Quarter 1	A41.9
Quarter 1	J18.9
Quarter 1	I11.0
Quarter 1	I47.1
Quarter 1	I44.1
Quarter 1	M84.48XA
Quarter 1	E22.2
Quarter 1	J18.9
Quarter 1	U07.1
Quarter 1	C83.38
Quarter 1	L03.113
Quarter 1	A41.9
Quarter 1	I13.0
Quarter 1	I95.2
Quarter 1	N17.9
Quarter 1	E10.10
Quarter 1	I25.110
Quarter 1	A41.9
Quarter 1	C90.00
Quarter 1	I25.119
Quarter 1	K22.2
Quarter 1	E11.10
Quarter 1	D70.9
Quarter 1	E22.2
Quarter 1	C79.19
Quarter 1	C25.1
Quarter 1	C83.78
Quarter 1	E87.70
Quarter 1	U07.1
Quarter 1	K26.4
Quarter 1	E83.52
Quarter 1	A31.0
Quarter 1	N17.9
Quarter 1	D61.818
Quarter 1	R78.81
Quarter 1	E11.10
Quarter 1	A41.9
Quarter 1	A41.9
Quarter 1	I11.0
Quarter 1	I13.0
Quarter 1	I47.2
Quarter 1	E11.69
Quarter 1	K59.00
Quarter 1	I11.0
Quarter 1	A41.53
Quarter 1	J15.1
Quarter 1	T86.13
Quarter 1	I48.19
Quarter 1	I13.0
Quarter 1	M79.604
Quarter 1	K31.5
Quarter 1	G40.909
Quarter 1	K59.09
Quarter 1	E87.1
Quarter 1	K57.11
Quarter 1	T39.1X1A
Quarter 1	I49.01
Quarter 1	T81.49XA
Quarter 1	D50.9
Quarter 1	I21.4
Quarter 1	C92.00
Quarter 1	K83.1
Quarter 1	S82.251A
Quarter 1	N17.9
Quarter 1	A00.1
Quarter 1	L02.414
Quarter 1	R06.00
Quarter 1	N17.9
Quarter 1	I44.2
Quarter 1	C79.51
Quarter 1	E88.3
Quarter 1	M11.261
Quarter 1	I82.411
Quarter 1	K26.4
Quarter 1	E85.81
Quarter 1	K70.10
Quarter 1	A41.9
Quarter 1	C84.68
Quarter 1	A41.9
Quarter 1	K85.20
Quarter 1	D70.8
Quarter 1	T18.128A
Quarter 1	H70.91
Quarter 1	I26.93
Quarter 1	E11.65
Quarter 1	C79.51
Quarter 1	I13.0
Quarter 1	I48.91
Quarter 1	I49.5
Quarter 1	C83.39
Quarter 1	K60.2
Quarter 1	T86.13
Quarter 1	M31.7
Quarter 1	G35
Quarter 1	F10.230
Quarter 1	O34.219
Quarter 1	T83.511A
Quarter 1	K85.90
Quarter 1	E87.1
Quarter 1	K26.4
Quarter 1	I35.0
Quarter 1	I48.91
Quarter 1	I13.2
Quarter 1	I25.10
Quarter 1	I11.0
Quarter 1	I49.3
Quarter 1	I51.81
Quarter 1	I48.0
Quarter 1	I21.02
Quarter 1	I30.9
Quarter 1	A41.9
Quarter 1	T86.19
Quarter 1	D50.8
Quarter 1	T84.620A
Quarter 1	U07.1
Quarter 1	J18.9
Quarter 1	E11.649
Quarter 1	N12
Quarter 1	E10.10
Quarter 1	I13.0
Quarter 1	N10
Quarter 1	M48.02
Quarter 1	N17.9
Quarter 1	D49.59
Quarter 1	J16.8
Quarter 1	I50.33
Quarter 1	I21.4
Quarter 1	D68.61
Quarter 1	C91.40
Quarter 1	C83.39
Quarter 1	C25.2
Quarter 1	N17.9
Quarter 1	F03.90
Quarter 1	J85.1
Quarter 1	T85.898A
Quarter 1	D50.9
Quarter 1	D86.0
Quarter 1	J69.0
Quarter 1	N01.2
Quarter 1	I13.0
Quarter 1	K55.21
Quarter 1	A41.9
Quarter 1	I95.1
Quarter 1	T42.4X2A
Quarter 1	S42.215A
Quarter 1	T80.211A
Quarter 1	I11.0
Quarter 1	I48.19
Quarter 1	E83.52
Quarter 1	K83.09
Quarter 1	T85.520A
Quarter 1	J15.9
Quarter 1	A04.72
Quarter 1	U07.1
Quarter 1	M86.671
Quarter 1	F10.239
Quarter 1	I26.99
Quarter 1	K56.600
Quarter 1	I50.23
Quarter 1	R00.1
Quarter 1	D89.42
Quarter 1	F03.91
Quarter 1	R55
Quarter 1	M48.061
Quarter 1	I44.2
Quarter 1	I21.4
Quarter 1	C22.8
Quarter 1	A41.9
Quarter 1	E11.10
Quarter 1	I42.1
Quarter 1	J44.0
Quarter 1	A41.9
Quarter 1	G03.0
Quarter 1	R50.9
Quarter 1	A41.02
Quarter 1	R55
Quarter 1	N30.00
Quarter 1	A48.1
Quarter 1	I31.3
Quarter 1	I21.4
Quarter 1	C88.0
Quarter 1	C79.49
Quarter 1	I26.99
Quarter 1	B59
Quarter 1	N10
Quarter 1	C71.9
Quarter 1	J69.0
Quarter 1	N17.9
Quarter 1	I13.0
Quarter 1	I50.23
Quarter 1	M80.08XA
Quarter 1	I95.1
Quarter 1	I11.0
Quarter 1	T80.211A
Quarter 1	E87.1
Quarter 1	I44.2
Quarter 1	T67.5XXA
Quarter 1	J69.0
Quarter 1	M32.14
Quarter 1	J90
Quarter 1	A41.89
Quarter 1	T82.868A
Quarter 1	F10.288
Quarter 1	C50.911
Quarter 1	I13.2
Quarter 1	R11.2
Quarter 1	F10.230
Quarter 1	R55
Quarter 1	M79.A11
Quarter 1	I48.0
Quarter 1	I48.0
Quarter 1	E86.0
Quarter 1	A41.9
Quarter 1	T18.2XXA
Quarter 1	A41.9
Quarter 1	J47.1
Quarter 1	K70.31
Quarter 1	E10.43
Quarter 1	A41.9
Quarter 1	N30.00
Quarter 1	A41.9
Quarter 1	I62.9
Quarter 1	K25.0
Quarter 1	L03.116
Quarter 1	I50.33
Quarter 1	U07.1
Quarter 1	A41.9
Quarter 1	R56.9
Quarter 1	I48.0
Quarter 1	I25.710
Quarter 1	I25.110
Quarter 1	I13.0
Quarter 1	G96.19
Quarter 1	C79.31
Quarter 1	A41.51
Quarter 1	S89.82XA
Quarter 1	E84.0
Quarter 1	K57.33
Quarter 1	A41.89
Quarter 1	E83.39
Quarter 1	C34.92
Quarter 1	C67.8
Quarter 1	I11.0
Quarter 1	T76.11XA
Quarter 1	I63.81
Quarter 1	I21.4
Quarter 1	I47.1
Quarter 1	I21.4
Quarter 1	I21.4
Quarter 1	A41.50
Quarter 1	K74.60
Quarter 1	E84.0
Quarter 1	K91.89
Quarter 1	R50.9
Quarter 1	A41.9
Quarter 1	I26.99
Quarter 1	G43.809
Quarter 1	C93.10
Quarter 1	N10
Quarter 1	A41.9
Quarter 1	K92.2
Quarter 1	I25.119
Quarter 1	I13.0
Quarter 1	R10.13
Quarter 1	N12
Quarter 1	R06.00
Quarter 1	B27.00
Quarter 1	K85.00
Quarter 1	I47.2
Quarter 1	I47.2
Quarter 1	A48.1
Quarter 1	J18.9
Quarter 1	T84.011A
Quarter 1	C78.6
Quarter 1	N17.9
Quarter 1	N39.0
Quarter 1	S52.502A
Quarter 1	I25.110
Quarter 1	I16.0
Quarter 1	A41.9
Quarter 1	A41.51
Quarter 1	I49.5
Quarter 1	I50.813
Quarter 1	I21.02
Quarter 1	I25.110
Quarter 1	D46.Z
Quarter 1	N39.0
Quarter 1	C34.91
Quarter 1	N39.0
Quarter 1	I26.09
Quarter 1	R55
Quarter 1	E10.22
Quarter 1	F10.232
Quarter 1	E78.1
Quarter 1	G93.40
Quarter 1	A41.9
Quarter 1	K70.31
Quarter 1	K91.840
Quarter 1	I47.2
Quarter 1	T82.897A
Quarter 1	I16.1
Quarter 1	D58.9
Quarter 1	M25.50
Quarter 1	C79.51
Quarter 1	A41.9
Quarter 1	F03.90
Quarter 1	L03.012
Quarter 1	K85.80
Quarter 1	E87.1
Quarter 1	A04.5
Quarter 1	I11.0
Quarter 1	I13.0
Quarter 1	A41.9
Quarter 1	J18.9
Quarter 1	R41.82
Quarter 1	O91.13
Quarter 1	A41.9
Quarter 1	N99.522
Quarter 1	K26.4
Quarter 1	K25.4
Quarter 1	L03.116
Quarter 1	A41.59
Quarter 1	U07.1
Quarter 1	T85.71XA
Quarter 1	I48.19
Quarter 1	A41.9
Quarter 1	A41.81
Quarter 1	I42.1
Quarter 1	I47.1
Quarter 1	I13.0
Quarter 1	I21.4
Quarter 1	C90.00
Quarter 1	C90.00
Quarter 1	E87.6
Quarter 1	J90
Quarter 1	K52.1
Quarter 1	I13.2
Quarter 1	T38.3X1A
Quarter 1	A41.89
Quarter 1	T87.43
Quarter 1	I45.2
Quarter 1	A41.9
Quarter 1	K57.31
Quarter 1	I11.0
Quarter 1	N17.9
Quarter 1	N30.00
Quarter 1	K91.840
Quarter 1	A41.9
Quarter 1	N48.22
Quarter 1	S90.852A
Quarter 1	I22.2
Quarter 1	I11.0
Quarter 1	T81.40XA
Quarter 1	J69.0
Quarter 1	C78.6
Quarter 1	J18.9
Quarter 1	I48.19
Quarter 1	I42.1
Quarter 1	J44.1
Quarter 1	A41.02
Quarter 1	A09
Quarter 1	A41.9
Quarter 1	K52.1
Quarter 1	R55
Quarter 1	K56.7
Quarter 1	A41.9
Quarter 1	U07.1
Quarter 1	H60.12
Quarter 1	D50.0
Quarter 1	I11.0
Quarter 1	I13.0
Quarter 1	I48.0
Quarter 1	I11.0
Quarter 1	T82.855A
Quarter 1	B59
Quarter 1	C83.58
Quarter 1	U07.1
Quarter 1	I63.511
Quarter 1	A41.51
Quarter 1	G43.109
Quarter 1	K71.9
Quarter 1	J18.9
Quarter 1	B18.1
Quarter 1	I44.1
Quarter 1	I11.0
Quarter 1	C86.0
Quarter 1	C93.00
Quarter 1	A41.59
Quarter 1	I11.0
Quarter 1	A08.11
Quarter 1	A41.9
Quarter 1	N17.9
Quarter 1	A04.71
Quarter 1	I49.5
Quarter 1	A07.1
Quarter 1	K92.2
Quarter 1	A41.9
Quarter 1	I50.23
Quarter 1	I47.2
Quarter 1	T82.855A
Quarter 1	I13.0
Quarter 1	J18.8
Quarter 1	A41.9
Quarter 1	A41.51
Quarter 1	N80.3
Quarter 1	U07.1
Quarter 1	A41.9
Quarter 1	C18.2
Quarter 1	J18.9
Quarter 1	A41.51
Quarter 1	A09
Quarter 1	E11.621
Quarter 1	C18.2
Quarter 1	J47.9
Quarter 1	G44.209
Quarter 1	I21.4
Quarter 1	I25.110
Quarter 1	I25.110
Quarter 1	A41.9
Quarter 1	J44.1
Quarter 1	A41.9
Quarter 1	K55.21
Quarter 1	A41.59
Quarter 1	A41.9
Quarter 1	T39.1X1A
Quarter 1	T40.1X2A
Quarter 1	I13.0
Quarter 1	I50.33
Quarter 1	I21.4
Quarter 1	C83.35
Quarter 1	K31.84
Quarter 1	K22.11
Quarter 1	K52.1
Quarter 1	T82.7XXA
Quarter 1	A41.9
Quarter 1	I11.0
Quarter 1	I82.411
Quarter 1	K57.31
Quarter 1	K91.840
Quarter 1	G61.0
Quarter 1	R79.1
Quarter 1	T40.601A
Quarter 1	K85.90
Quarter 1	A41.51
Quarter 1	I47.1
Quarter 1	N17.9
Quarter 1	I21.4
Quarter 1	C81.73
Quarter 1	E43
Quarter 1	T17.890A
Quarter 1	C34.90
Quarter 1	K85.10
Quarter 1	I47.1
Quarter 1	J18.9
Quarter 1	K85.90
Quarter 1	R07.89
Quarter 1	I21.4
Quarter 1	I25.118
Quarter 1	C85.20
Quarter 1	N30.00
Quarter 1	M79.18
Quarter 1	I11.0
Quarter 1	K92.1
Quarter 1	K51.313
Quarter 1	F10.239
Quarter 1	A41.52
Quarter 1	F10.230
Quarter 1	G90.1
Quarter 1	I50.23
Quarter 1	D50.0
Quarter 1	E22.2
Quarter 1	I47.2
Quarter 1	I51.4
Quarter 1	I48.3
Quarter 1	I48.0
Quarter 1	M46.28
Quarter 1	C71.8
Quarter 1	A41.9
Quarter 1	C79.31
Quarter 1	J96.21
Quarter 1	T80.211A
Quarter 1	A41.2
Quarter 1	C88.4
Quarter 1	J15.0
Quarter 1	A41.9
Quarter 1	M11.262
Quarter 1	A40.1
Quarter 1	I48.19
Quarter 1	I65.21
Quarter 1	I30.9
Quarter 1	C34.12
Quarter 1	T82.898A
Quarter 1	I26.99
Quarter 1	A41.9
Quarter 1	N61.1
Quarter 1	A41.51
Quarter 1	I26.94
Quarter 1	J15.1
Quarter 1	E22.2
Quarter 1	R11.2
Quarter 1	T82.855A
Quarter 1	I21.4
Quarter 1	R07.89
Quarter 1	I21.4
Quarter 1	A51.39
Quarter 1	R56.9
Quarter 1	C34.90
Quarter 1	I62.9
Quarter 1	J15.4
Quarter 1	S22.41XA
Quarter 1	I11.0
Quarter 1	A41.9
Quarter 1	I42.1
Quarter 1	A41.9
Quarter 1	A41.9
Quarter 1	F33.2
Quarter 1	I65.21
Quarter 1	T82.110A
Quarter 1	I21.4
Quarter 1	I25.710
Quarter 1	K56.52
Quarter 1	G89.3
Quarter 1	F10.239
Quarter 1	U07.1
Quarter 1	M62.838
Quarter 1	A41.9
Quarter 1	T84.022A
Quarter 1	E03.9
Quarter 1	G40.89
Quarter 1	I21.4
Quarter 1	I48.92
Quarter 1	I47.2
Quarter 1	T40.2X1A
Quarter 1	A41.9
Quarter 1	J47.1
Quarter 1	E11.65
Quarter 1	K57.32
Quarter 1	K63.2
Quarter 1	O76
Quarter 1	I25.110
Quarter 1	J44.1
Quarter 1	C83.78
Quarter 1	G89.18
Quarter 1	S27.2XXA
Quarter 1	J96.01
Quarter 1	A40.1
Quarter 1	G04.81
Quarter 1	A41.9
Quarter 1	I48.0
Quarter 1	I21.4
Quarter 1	C92.00
Quarter 1	I13.0
Quarter 1	I48.0
Quarter 1	K86.89
Quarter 1	I11.0
Quarter 1	C79.31
Quarter 1	R53.81
Quarter 1	K85.20
Quarter 1	J69.0
Quarter 1	S72.001A
Quarter 1	I40.8
Quarter 1	I47.1
Quarter 1	A41.51
Quarter 1	R50.9
Quarter 1	A41.9
Quarter 1	K31.819
Quarter 1	E11.10
Quarter 1	A41.51
Quarter 1	C90.00
Quarter 1	S32.601A
Quarter 1	A41.9
Quarter 1	T86.49
Quarter 1	I82.412
Quarter 1	K31.1
Quarter 1	A41.9
Quarter 1	T80.211A
Quarter 1	I97.89
Quarter 1	I16.1
Quarter 1	I48.0
Quarter 1	I21.4
Quarter 1	N17.9
Quarter 1	A41.4
Quarter 1	C78.6
Quarter 1	A41.9
Quarter 1	K92.0
Quarter 1	K52.9
Quarter 1	F10.239
Quarter 1	A41.9
Quarter 1	E87.1
Quarter 1	I48.0
Quarter 1	T83.518A
Quarter 1	I63.431
Quarter 1	D62
Quarter 1	I48.3
Quarter 1	I25.110
Quarter 1	M84.58XA
Quarter 1	A41.9
Quarter 1	A41.9
Quarter 1	C22.1
Quarter 1	N32.1
Quarter 1	C79.89
Quarter 1	J18.9
Quarter 1	K55.21
Quarter 1	J96.01
Quarter 1	M46.28
Quarter 1	I97.121
Quarter 1	I48.4
Quarter 1	I21.4
Quarter 1	C91.00
Quarter 1	T83.511A
Quarter 1	I82.423
Quarter 1	I26.99
Quarter 1	K52.1
Quarter 1	M46.24
Quarter 1	B59
Quarter 1	G89.18
Quarter 1	G40.901
Quarter 1	G61.0
Quarter 1	T87.44
Quarter 1	F10.230
Quarter 1	I13.0
Quarter 1	R06.00
Quarter 1	I21.4
Quarter 1	T87.81
Quarter 1	A43.0
Quarter 1	N30.90
Quarter 1	I26.99
Quarter 1	R50.9
Quarter 1	A41.9
Quarter 1	K25.4
Quarter 1	M1A.09X0
Quarter 1	I38
Quarter 1	I31.4
Quarter 1	E87.79
Quarter 1	N17.9
Quarter 1	A04.72
Quarter 1	J69.0
Quarter 1	I13.0
Quarter 1	I47.1
Quarter 1	C91.00
Quarter 1	D59.8
Quarter 1	N17.9
Quarter 1	J18.9
Quarter 1	G03.0
Quarter 1	N39.0
Quarter 1	I13.0
Quarter 1	J84.9
Quarter 1	T83.511A
Quarter 1	I13.0
Quarter 1	F31.64
Quarter 1	I21.4
Quarter 1	C92.00
Quarter 1	A04.0
Quarter 1	L27.0
Quarter 1	D70.3
Quarter 1	T81.49XA
Quarter 1	T81.40XA
Quarter 1	C34.90
Quarter 1	R53.81
Quarter 1	A41.9
Quarter 1	I25.110
Quarter 1	C91.60
Quarter 1	C78.00
Quarter 1	C49.11
Quarter 1	I13.0
Quarter 1	I48.3
Quarter 1	K91.2
Quarter 1	E83.52
Quarter 1	A41.9
Quarter 1	J67.9
Quarter 1	I11.0
Quarter 1	I11.0
Quarter 1	I13.0
Quarter 1	I44.2
Quarter 1	L03.115
Quarter 1	A08.39
Quarter 1	C16.8
Quarter 1	K80.20
Quarter 1	N39.0
Quarter 1	R55
Quarter 1	D50.9
Quarter 1	R50.9
Quarter 1	K58.1
Quarter 1	R42
Quarter 1	T82.855A
Quarter 1	I13.2
Quarter 1	K52.9
Quarter 1	N17.9
Quarter 1	C49.21
Quarter 1	I21.4
Quarter 1	I21.4
Quarter 1	A41.51
Quarter 1	N39.0
Quarter 1	E85.4
Quarter 1	K85.90
Quarter 1	A41.51
Quarter 1	K55.21
Quarter 1	T78.3XXA
Quarter 1	A41.59
Quarter 1	I97.89
Quarter 1	A41.9
Quarter 1	K31.811
Quarter 1	K43.2
Quarter 1	I13.0
Quarter 1	C78.4
Quarter 1	D69.3
Quarter 1	F10.239
Quarter 1	C79.49
Quarter 1	U07.1
Quarter 1	F10.239
Quarter 1	L03.116
Quarter 1	T86.11
Quarter 1	I21.4
Quarter 1	I50.23
Quarter 1	I47.2
Quarter 1	C34.81
Quarter 1	A41.9
Quarter 1	K81.0
Quarter 1	F10.239
Quarter 1	N17.9
Quarter 1	E22.2
Quarter 1	D62
Quarter 1	T82.7XXA
Quarter 1	I21.4
Quarter 1	I13.0
Quarter 1	I20.0
Quarter 1	D68.61
Quarter 1	A02.0
Quarter 1	I26.99
Quarter 1	I21.4
Quarter 1	A41.9
Quarter 1	G93.49
Quarter 1	A41.89
Quarter 1	E87.1
Quarter 1	N10
Quarter 1	C80.1
Quarter 1	J70.2
Quarter 1	M76.61
Quarter 1	I13.2
Quarter 1	L76.32
Quarter 1	I25.10
Quarter 1	C92.00
Quarter 1	C22.0
Quarter 1	E22.2
Quarter 1	T85.898A
Quarter 1	J18.9
Quarter 1	G89.3
Quarter 1	A41.9
Quarter 1	M00.9
Quarter 1	A41.51
Quarter 1	D57.00
Quarter 1	T83.518A
Quarter 1	E07.9
Quarter 1	D50.9
Quarter 1	T78.2XXA
Quarter 1	F10.239
Quarter 1	T80.211A
Quarter 1	K91.840
Quarter 1	I50.23
Quarter 1	I16.1
Quarter 1	I21.02
Quarter 1	J90
Quarter 1	E86.1
Quarter 1	R55
Quarter 1	L03.012
Quarter 1	T81.41XA
Quarter 1	C79.49
Quarter 1	C22.0
Quarter 1	A41.53
Quarter 1	A04.72
Quarter 1	M71.162
Quarter 1	M48.56XA
Quarter 1	M80.00XA
Quarter 1	A41.59
Quarter 1	I70.261
Quarter 1	A41.9
Quarter 1	E11.52
Quarter 1	A41.51
Quarter 1	I49.5
Quarter 1	I51.4
Quarter 1	I48.91
Quarter 1	T82.867A
Quarter 1	T82.855A
Quarter 1	M46.26
Quarter 1	R42
Quarter 1	Z43.6
Quarter 1	A04.72
Quarter 1	I82.B11
Quarter 1	Z51.11
Quarter 1	G92
Quarter 1	K85.30
Quarter 1	D18.09
Quarter 1	A41.9
Quarter 1	E10.10
Quarter 1	T43.621A
Quarter 1	A41.9
Quarter 1	K25.4
Quarter 1	I97.89
Quarter 1	C88.0
Quarter 1	C79.49
Quarter 1	N17.9
Quarter 1	A41.9
Quarter 1	K31.84
Quarter 1	I16.0
Quarter 1	N12
Quarter 1	A41.9
Quarter 1	K26.4
Quarter 1	A69.29
Quarter 1	E11.621
Quarter 1	I13.0
Quarter 1	M86.8X7
Quarter 1	T40.1X1A
Quarter 1	I11.0
Quarter 1	I13.0
Quarter 1	T82.855A
Quarter 1	O99.43
Quarter 1	I48.91
Quarter 1	J39.2
Quarter 1	T85.590A
Quarter 1	A41.9
Quarter 1	T87.89
Quarter 1	I48.0
Quarter 1	C78.6
Quarter 1	I48.91
Quarter 1	I21.4
Quarter 1	N30.00
Quarter 1	T82.868A
Quarter 1	O98.43
Quarter 1	E87.1
Quarter 1	F10.239
Quarter 1	T83.518A
Quarter 1	D70.9
Quarter 1	D62
Quarter 1	K52.9
Quarter 1	A41.01
Quarter 1	D50.9
Quarter 1	U07.1
Quarter 1	A09
Quarter 1	N30.00
Quarter 1	T82.855A
Quarter 1	E85.4
Quarter 1	R50.9
Quarter 1	S42.291A
Quarter 1	J69.0
Quarter 1	J84.89
Quarter 1	U07.1
Quarter 1	A41.89
Quarter 1	A41.9
Quarter 1	K22.70
Quarter 1	R07.89
Quarter 1	A87.8
Quarter 1	M80.88XA
Quarter 1	K80.10
Quarter 1	A41.81
Quarter 1	T84.114A
Quarter 1	L89.890
Quarter 1	K57.31
Quarter 1	F10.230
Quarter 1	C77.4
Quarter 1	T82.855A
Quarter 1	D62
Quarter 1	K94.23
Quarter 1	K25.4
Quarter 1	K71.10
Quarter 1	A40.0
Quarter 1	C34.81
Quarter 1	A41.9
Quarter 1	F10.239
Quarter 1	K55.21
Quarter 1	N49.2
Quarter 1	K70.40
Quarter 1	G40.89
Quarter 1	T78.07XA
Quarter 1	I13.0
Quarter 1	A32.7
Quarter 1	T42.4X1A
Quarter 1	I16.0
Quarter 1	T82.855A
Quarter 1	R07.9
Quarter 1	I47.1
Quarter 1	A04.72
Quarter 1	R50.9
Quarter 1	G89.3
Quarter 1	N17.9
Quarter 1	D59.5
Quarter 1	C18.0
Quarter 1	I48.91
Quarter 1	J18.9
Quarter 1	A41.9
Quarter 1	F03.91
Quarter 1	D32.0
Quarter 1	I24.8
Quarter 1	I47.9
Quarter 1	I21.19
Quarter 1	C83.39
Quarter 1	I31.9
Quarter 1	I82.412
Quarter 1	I11.0
Quarter 1	G89.3
Quarter 1	E11.621
Quarter 1	C79.51
Quarter 1	N17.9
Quarter 1	I77.6
Quarter 1	J44.1
Quarter 1	J15.1
Quarter 1	E86.0
Quarter 1	J80
Quarter 1	K70.31
Quarter 1	E22.2
Quarter 1	T81.49XA
Quarter 1	K62.5
Quarter 1	I48.19
Quarter 1	I21.4
Quarter 1	I21.02
Quarter 1	I61.1
Quarter 1	N17.9
Quarter 1	K52.89
Quarter 1	S72.041A
Quarter 1	A41.9
Quarter 1	J69.0
Quarter 1	U07.1
Quarter 1	A41.9
Quarter 1	N39.0
Quarter 1	H44.19
Quarter 1	K26.6
Quarter 1	I13.0
Quarter 1	I25.110
Quarter 1	Z51.11
Quarter 1	I26.94
Quarter 1	C79.49
Quarter 1	E86.0
Quarter 1	J95.89
Quarter 1	I26.99
Quarter 1	A41.9
Quarter 1	A41.9
Quarter 1	M51.36
Quarter 1	C90.00
Quarter 1	J18.9
Quarter 1	I13.0
Quarter 1	T83.518A
Quarter 1	S32.474A
Quarter 1	I82.451
Quarter 1	I11.0
Quarter 1	S42.391A
Quarter 1	M84.58XA
Quarter 1	K63.89
Quarter 1	A41.9
Quarter 1	I26.99
Quarter 1	J90
Quarter 1	K55.9
Quarter 1	E11.10
Quarter 1	I82.411
Quarter 1	I48.91
Quarter 1	I27.0
Quarter 1	J69.0
Quarter 1	G21.19
Quarter 1	S72.341A
Quarter 1	F10.239
Quarter 1	I11.0
Quarter 1	I82.432
Quarter 1	I13.0
Quarter 1	I47.1
Quarter 1	D61.810
Quarter 1	T85.79XA
Quarter 1	G89.3
Quarter 1	U07.1
Quarter 1	I47.1
Quarter 1	J81.0
Quarter 1	N73.9
Quarter 1	C25.9
Quarter 1	G92
Quarter 1	K70.31
Quarter 1	C54.1
Quarter 1	K55.21
Quarter 1	I21.4
Quarter 1	C15.9
Quarter 1	A41.59
Quarter 1	I50.23
Quarter 1	T81.41XA
Quarter 1	A41.9
Quarter 1	I11.0
Quarter 1	I33.0
Quarter 1	I47.1
Quarter 1	A41.9
Quarter 1	C78.89
Quarter 1	K91.1
Quarter 1	C54.1
Quarter 1	J69.0
Quarter 1	J18.9
Quarter 1	C15.9
Quarter 1	T86.13
Quarter 1	K29.71
Quarter 1	I48.0
Quarter 1	I21.4
Quarter 1	I25.10
Quarter 1	I25.10
Quarter 1	D46.9
Quarter 1	U07.1
Quarter 1	M31.6
Quarter 1	J18.1
Quarter 1	D62
Quarter 1	A41.9
Quarter 1	J86.0
Quarter 1	K40.20
Quarter 1	U07.1
Quarter 1	A41.9
Quarter 1	E87.5
Quarter 1	A41.9
Quarter 1	I47.2
Quarter 1	I21.4
Quarter 1	I11.0
Quarter 1	D70.9
Quarter 1	D70.1
Quarter 1	A41.9
Quarter 1	I16.1
Quarter 1	I11.0
Quarter 1	I16.0
Quarter 1	A41.50
Quarter 1	K26.4
Quarter 1	I21.4
Quarter 1	I50.21
Quarter 1	T82.855A
Quarter 1	T82.855A
Quarter 1	I31.3
Quarter 1	I21.3
Quarter 1	S06.6X0A
Quarter 1	B02.7
Quarter 1	C79.31
Quarter 1	F10.230
Quarter 1	U07.1
Quarter 1	K91.840
Quarter 1	E11.69
Quarter 1	K85.00
Quarter 1	S22.41XA
Quarter 1	A41.9
Quarter 1	A41.9
Quarter 1	I97.190
Quarter 1	I97.191
Quarter 1	R55
Quarter 1	I48.3
Quarter 1	I21.4
Quarter 1	D61.810
Quarter 1	N17.9
Quarter 1	A41.9
Quarter 1	K72.90
Quarter 1	J18.9
Quarter 1	I13.0
Quarter 1	C34.90
Quarter 1	J45.51
Quarter 1	I16.0
Quarter 1	I13.0
Quarter 1	I11.0
Quarter 1	I26.99
Quarter 1	A41.9
Quarter 1	C71.9
Quarter 1	L03.221
Quarter 1	U07.1
Quarter 1	U07.1
Quarter 1	K56.41
Quarter 1	C22.0
Quarter 1	M46.49
Quarter 1	R94.31
Quarter 1	E22.2
Quarter 1	K29.71
Quarter 1	M48.062
Quarter 1	I13.0
Quarter 1	I47.2
Quarter 1	I13.0
Quarter 1	I97.130
Quarter 1	I25.110
Quarter 1	R00.2
Quarter 1	I25.118
Quarter 1	A41.01
Quarter 1	R53.1
Quarter 1	C78.6
Quarter 1	C79.51
Quarter 1	U07.1
Quarter 1	A41.9
Quarter 1	A41.9
Quarter 1	N17.9
Quarter 1	T18.9XXA
Quarter 1	I11.0
Quarter 1	K91.89
Quarter 1	I48.0
Quarter 1	A41.9
Quarter 1	I47.2
Quarter 1	B59
Quarter 1	T40.5X1A
Quarter 1	I95.1
Quarter 1	D62
Quarter 1	L03.114
Quarter 1	S06.6X9A
Quarter 1	A41.9
Quarter 1	J96.22
Quarter 1	K70.31
Quarter 1	A41.9
Quarter 1	T83.510A
Quarter 1	G89.18
Quarter 1	J96.21
Quarter 1	M46.26
Quarter 1	K57.31
Quarter 1	I16.1
Quarter 1	I50.23
Quarter 1	I47.1
Quarter 1	R07.89
Quarter 1	T85.79XA
Quarter 1	A41.51
Quarter 1	M34.81
Quarter 1	J43.8
Quarter 1	A41.9
Quarter 1	I31.1
Quarter 1	I11.0
Quarter 1	I47.1
Quarter 1	C85.99
Quarter 1	T85.590A
Quarter 1	C79.31
Quarter 1	R53.81
Quarter 1	D70.9
Quarter 1	J18.9
Quarter 1	N39.0
Quarter 1	E86.0
Quarter 1	M47.816
Quarter 1	K25.4
Quarter 1	S62.002A
Quarter 1	I16.0
Quarter 1	T85.79XA
Quarter 1	G89.3
Quarter 1	U07.1
Quarter 1	O98.513
Quarter 1	I26.94
Quarter 1	E87.5
Quarter 1	A41.9
Quarter 1	C78.6
Quarter 1	R50.9
Quarter 1	T81.49XA
Quarter 1	S72.051A
Quarter 1	N17.9
Quarter 1	L03.115
Quarter 1	I13.0
Quarter 1	I50.23
Quarter 1	C92.00
Quarter 1	A41.9
Quarter 1	A41.9
Quarter 1	I11.0
Quarter 1	A41.89
Quarter 1	K85.00
Quarter 1	A41.9
Quarter 1	T86.19
Quarter 1	C78.6
Quarter 1	L03.116
Quarter 1	T81.43XA
Quarter 1	U07.1
Quarter 1	I42.8
Quarter 1	J96.21
Quarter 1	J44.1
Quarter 1	L88
Quarter 1	I82.452
Quarter 1	K83.1
Quarter 1	A41.9
Quarter 1	N17.9
Quarter 1	I12.0
Quarter 1	A41.59
Quarter 2	I47.1
Quarter 2	I97.191
Quarter 2	I11.0
Quarter 2	I70.213
Quarter 2	I21.4
Quarter 2	I11.0
Quarter 2	I21.4
Quarter 2	I13.0
Quarter 2	I11.0
Quarter 2	I11.0
Quarter 2	I11.0
Quarter 2	I42.1
Quarter 2	I21.4
Quarter 2	I21.4
Quarter 2	T82.855A
Quarter 2	I21.29
Quarter 2	I13.0
Quarter 2	I51.81
Quarter 2	D86.85
Quarter 2	J44.1
Quarter 2	I21.4
Quarter 2	I47.2
Quarter 2	T82.6XXA
Quarter 2	A41.9
Quarter 2	S82.202A
Quarter 2	I13.0
Quarter 2	I40.1
Quarter 2	Z45.02
Quarter 2	T46.5X1A
Quarter 2	I16.1
Quarter 2	R94.31
Quarter 2	I48.91
Quarter 2	I49.5
Quarter 2	L76.22
Quarter 2	I13.0
Quarter 2	I42.1
Quarter 2	I47.2
Quarter 2	I13.0
Quarter 2	I11.0
Quarter 2	I16.1
Quarter 2	I16.1
Quarter 2	T82.855A
Quarter 2	I21.19
Quarter 2	I20.1
Quarter 2	I21.19
Quarter 2	I21.4
Quarter 2	I47.1
Quarter 2	I16.1
Quarter 2	T82.7XXA
Quarter 2	I42.1
Quarter 2	I21.4
Quarter 2	I13.0
Quarter 2	I50.23
Quarter 2	I25.110
Quarter 2	I27.20
Quarter 2	I21.4
Quarter 2	I48.19
Quarter 2	I11.0
Quarter 2	I11.0
Quarter 2	I44.2
Quarter 2	I47.2
Quarter 2	I48.0
Quarter 2	I13.0
Quarter 2	I13.0
Quarter 2	U07.1
Quarter 2	I13.0
Quarter 2	I48.0
Quarter 2	I21.4
Quarter 2	I48.3
Quarter 2	I21.4
Quarter 2	I50.23
Quarter 2	I47.2
Quarter 2	I11.0
Quarter 2	T82.7XXA
Quarter 2	I16.1
Quarter 2	I13.0
Quarter 2	I13.2
Quarter 2	I21.11
Quarter 2	I16.0
Quarter 2	I13.0
Quarter 2	I21.4
Quarter 2	I11.0
Quarter 2	A41.9
Quarter 2	I47.2
Quarter 2	I49.8
Quarter 2	I13.0
Quarter 2	I11.0
Quarter 2	D38.3
Quarter 2	I25.110
Quarter 2	I25.119
Quarter 2	I13.0
Quarter 2	I25.110
Quarter 2	I50.21
Quarter 2	I44.2
Quarter 2	I48.0
Quarter 2	I48.92
Quarter 2	C71.8
Quarter 2	I48.91
Quarter 2	I48.91
Quarter 2	I50.23
Quarter 2	I21.4
Quarter 2	I13.0
Quarter 2	Z45.02
Quarter 2	I50.23
Quarter 2	S72.002A
Quarter 2	I49.5
Quarter 2	I25.810
Quarter 2	J96.22
Quarter 2	I13.2
Quarter 2	I47.2
Quarter 2	E85.4
Quarter 2	I21.4
Quarter 2	I48.0
Quarter 2	I51.81
Quarter 2	I13.0
Quarter 2	I48.91
Quarter 2	J45.901
Quarter 2	I50.21
Quarter 2	T82.855A
Quarter 2	I48.0
Quarter 2	Q25.1
Quarter 2	I49.01
Quarter 2	I48.0
Quarter 2	I13.0
Quarter 2	I31.0
Quarter 2	I70.1
Quarter 2	I11.0
Quarter 2	I25.110
Quarter 2	U07.1
Quarter 2	I49.5
Quarter 2	I25.110
Quarter 2	I49.3
Quarter 2	I21.4
Quarter 2	I48.4
Quarter 2	I42.2
Quarter 2	I25.110
Quarter 2	I31.9
Quarter 2	I25.110
Quarter 2	I48.3
Quarter 2	I48.92
Quarter 2	I48.0
Quarter 2	I13.0
Quarter 2	I11.0
Quarter 2	I21.4
Quarter 2	I13.0
Quarter 2	I11.0
Quarter 2	I21.A1
Quarter 2	I75.022
Quarter 2	I49.8
Quarter 2	I13.0
Quarter 2	I21.4
Quarter 2	I13.0
Quarter 2	I48.3
Quarter 2	I13.0
Quarter 2	E11.22
Quarter 2	I48.19
Quarter 2	I21.4
Quarter 2	I49.5
Quarter 2	T82.855A
Quarter 2	I47.2
Quarter 2	I48.91
Quarter 2	I12.9
Quarter 2	I11.0
Quarter 2	I11.0
Quarter 2	I11.0
Quarter 2	I21.4
Quarter 2	T82.6XXA
Quarter 2	I95.1
Quarter 2	I48.19
Quarter 2	I13.0
Quarter 2	I48.91
Quarter 2	R07.9
Quarter 2	J90
Quarter 2	L03.317
Quarter 2	I26.99
Quarter 2	T82.857A
Quarter 2	I48.4
Quarter 2	I48.19
Quarter 2	I21.4
Quarter 2	I21.4
Quarter 2	A04.72
Quarter 2	A41.9
Quarter 2	K80.20
Quarter 2	I21.4
Quarter 2	I13.2
Quarter 2	I48.3
Quarter 2	I13.2
Quarter 2	I16.1
Quarter 2	I13.0
Quarter 2	A41.81
Quarter 2	I44.1
Quarter 2	I50.23
Quarter 2	I48.19
Quarter 2	I48.19
Quarter 2	I21.02
Quarter 2	I16.1
Quarter 2	I21.4
Quarter 2	I21.4
Quarter 2	J81.0
Quarter 2	I48.19
Quarter 2	I31.3
Quarter 2	I48.0
Quarter 2	T81.718A
Quarter 2	I13.0
Quarter 2	K52.9
Quarter 2	I50.33
Quarter 2	K55.21
Quarter 2	I21.4
Quarter 2	I21.4
Quarter 2	I11.0
Quarter 2	I21.4
Quarter 2	I42.1
Quarter 2	I48.91
Quarter 2	I21.4
Quarter 2	I47.2
Quarter 2	I40.1
Quarter 2	I11.0
Quarter 2	I11.0
Quarter 2	I50.21
Quarter 2	I21.4
Quarter 2	I13.0
Quarter 2	I21.4
Quarter 2	I21.A1
Quarter 2	U07.1
Quarter 2	I48.0
Quarter 2	T80.211A
Quarter 2	I70.268
Quarter 2	I48.0
Quarter 2	I47.1
Quarter 2	T79.6XXA
Quarter 2	R42
Quarter 2	I13.0
Quarter 2	T82.855A
Quarter 2	I11.0
Quarter 2	I21.4
Quarter 2	I13.2
Quarter 2	T82.855A
Quarter 2	R77.8
Quarter 2	R00.1
Quarter 2	Z51.11
Quarter 2	A41.9
Quarter 2	A41.9
Quarter 2	C90.20
Quarter 2	J69.0
Quarter 2	A41.9
Quarter 2	J15.212
Quarter 2	D70.9
Quarter 2	C92.10
Quarter 2	T85.79XA
Quarter 2	C91.00
Quarter 2	C91.10
Quarter 2	C83.39
Quarter 2	J18.9
Quarter 2	D70.9
Quarter 2	U07.1
Quarter 2	N17.9
Quarter 2	D69.59
Quarter 2	A41.9
Quarter 2	C92.00
Quarter 2	C83.38
Quarter 2	I11.0
Quarter 2	D70.9
Quarter 2	D47.3
Quarter 2	C92.40
Quarter 2	C92.50
Quarter 2	C90.02
Quarter 2	A41.9
Quarter 2	C83.39
Quarter 2	C83.09
Quarter 2	A41.02
Quarter 2	A41.9
Quarter 2	E22.2
Quarter 2	D69.3
Quarter 2	C90.02
Quarter 2	D35.1
Quarter 2	C83.30
Quarter 2	D70.9
Quarter 2	R41.82
Quarter 2	C91.00
Quarter 2	K72.90
Quarter 2	I12.0
Quarter 2	S01.81XA
Quarter 2	K52.1
Quarter 2	J18.9
Quarter 2	A41.51
Quarter 2	K51.30
Quarter 2	K52.1
Quarter 2	G91.0
Quarter 2	K21.00
Quarter 2	D70.1
Quarter 2	C79.31
Quarter 2	R10.13
Quarter 2	T82.868A
Quarter 2	G89.3
Quarter 2	J96.01
Quarter 2	A41.9
Quarter 2	E86.0
Quarter 2	M46.26
Quarter 2	I87.1
Quarter 2	J18.9
Quarter 2	I82.C12
Quarter 2	M25.572
Quarter 2	E87.6
Quarter 2	I16.1
Quarter 2	J70.0
Quarter 2	I26.94
Quarter 2	N17.2
Quarter 2	L03.317
Quarter 2	R53.1
Quarter 2	S72.141A
Quarter 2	T87.44
Quarter 2	N17.9
Quarter 2	J70.4
Quarter 2	J15.1
Quarter 2	M84.551A
Quarter 2	T80.211A
Quarter 2	N20.0
Quarter 2	M84.551A
Quarter 2	I47.1
Quarter 2	K26.4
Quarter 2	R50.9
Quarter 2	K74.60
Quarter 2	N39.0
Quarter 2	A41.9
Quarter 2	C78.7
Quarter 2	J18.9
Quarter 2	A08.11
Quarter 2	A41.9
Quarter 2	J18.9
Quarter 2	T80.219A
Quarter 2	C78.7
Quarter 2	E11.69
Quarter 2	J44.1
Quarter 2	J96.22
Quarter 2	C78.2
Quarter 2	C17.0
Quarter 2	K92.2
Quarter 2	E86.0
Quarter 2	A41.9
Quarter 2	I95.89
Quarter 2	G89.3
Quarter 2	J90
Quarter 2	C16.9
Quarter 2	K52.1
Quarter 2	A41.9
Quarter 2	I95.1
Quarter 2	A41.9
Quarter 2	C71.0
Quarter 2	K26.4
Quarter 2	K52.89
Quarter 2	C10.9
Quarter 2	E87.6
Quarter 2	E87.1
Quarter 2	K83.1
Quarter 2	I50.23
Quarter 2	T81.44XA
Quarter 2	L27.1
Quarter 2	T83.518A
Quarter 2	T80.211A
Quarter 2	G40.109
Quarter 2	K56.7
Quarter 2	F10.239
Quarter 2	A41.81
Quarter 2	J18.9
Quarter 2	A41.9
Quarter 2	C78.00
Quarter 2	K52.0
Quarter 2	J96.22
Quarter 2	J44.1
Quarter 2	J18.9
Quarter 2	N17.9
Quarter 2	L03.116
Quarter 2	K70.11
Quarter 2	N17.9
Quarter 2	A41.02
Quarter 2	J18.9
Quarter 2	A41.9
Quarter 2	C18.5
Quarter 2	M84.48XA
Quarter 2	C34.91
Quarter 2	M86.172
Quarter 2	A41.9
Quarter 2	C79.89
Quarter 2	L27.0
Quarter 2	I95.89
Quarter 2	K25.4
Quarter 2	T82.7XXA
Quarter 2	G93.40
Quarter 2	C78.6
Quarter 2	F10.239
Quarter 2	A41.9
Quarter 2	J18.9
Quarter 2	K70.11
Quarter 2	R50.9
Quarter 2	A41.9
Quarter 2	D57.00
Quarter 2	C78.6
Quarter 2	T85.590A
Quarter 2	I82.412
Quarter 2	R62.7
Quarter 2	C78.7
Quarter 2	C56.9
Quarter 2	U07.1
Quarter 2	C25.8
Quarter 2	C34.12
Quarter 2	J18.9
Quarter 2	D25.1
Quarter 2	R62.7
Quarter 2	A41.9
Quarter 2	C34.92
Quarter 2	T86.821
Quarter 2	K64.8
Quarter 2	A41.01
Quarter 2	M33.93
Quarter 2	E22.2
Quarter 2	T80.211A
Quarter 2	C78.6
Quarter 2	C79.89
Quarter 2	I26.99
Quarter 2	K55.21
Quarter 2	J96.01
Quarter 2	S32.029A
Quarter 2	L03.317
Quarter 2	N30.00
Quarter 2	N17.9
Quarter 2	K52.1
Quarter 2	R62.7
Quarter 2	K25.4
Quarter 2	C83.39
Quarter 2	J70.2
Quarter 2	I31.3
Quarter 2	K52.1
Quarter 2	A41.9
Quarter 2	J70.4
Quarter 2	C18.7
Quarter 2	I95.1
Quarter 2	K12.33
Quarter 2	A41.1
Quarter 2	M84.550A
Quarter 2	A41.9
Quarter 2	K55.21
Quarter 2	I87.2
Quarter 2	A41.89
Quarter 2	G92
Quarter 2	F10.231
Quarter 2	T83.518A
Quarter 2	J90
Quarter 2	R53.1
Quarter 2	I48.19
Quarter 2	K80.51
Quarter 2	A41.9
Quarter 2	A41.9
Quarter 2	J47.0
Quarter 2	C20
Quarter 2	F10.231
Quarter 2	A41.9
Quarter 2	G89.3
Quarter 2	E10.22
Quarter 2	S01.01XA
Quarter 2	K57.32
Quarter 2	E11.10
Quarter 2	K85.80
Quarter 2	M84.58XA
Quarter 2	I13.0
Quarter 2	I25.118
Quarter 2	I51.4
Quarter 2	N17.9
Quarter 2	K52.1
Quarter 2	K83.1
Quarter 2	D73.5
Quarter 2	I63.432
Quarter 2	K81.2
Quarter 2	I87.8
Quarter 2	L03.115
Quarter 2	K22.11
Quarter 2	I62.01
Quarter 2	G89.3
Quarter 2	G89.3
Quarter 2	K57.31
Quarter 2	K25.4
Quarter 2	T86.13
Quarter 2	N39.0
Quarter 2	A09
Quarter 2	A41.9
Quarter 2	U07.1
Quarter 2	K92.1
Quarter 2	U07.1
Quarter 2	U07.1
Quarter 2	Q61.3
Quarter 2	U07.1
Quarter 2	E11.649
Quarter 2	J69.0
Quarter 2	J70.4
Quarter 2	U07.1
Quarter 2	U07.1
Quarter 2	U07.1
Quarter 2	J18.9
Quarter 2	A41.9
Quarter 2	U07.1
Quarter 2	U07.1
Quarter 2	I50.33
Quarter 2	T81.40XA
Quarter 2	A41.9
Quarter 2	U07.1
Quarter 2	O98.513
Quarter 2	J18.9
Quarter 2	I26.99
Quarter 2	U07.1
Quarter 2	K72.90
Quarter 2	I13.0
Quarter 2	I13.2
Quarter 2	J18.9
Quarter 2	I27.21
Quarter 2	A41.89
Quarter 2	N13.9
Quarter 2	M32.9
Quarter 2	U07.1
Quarter 2	U07.0
Quarter 2	N17.9
Quarter 2	F10.239
Quarter 2	N13.2
Quarter 2	I27.0
Quarter 2	U07.1
Quarter 2	L03.113
Quarter 2	S82.042A
Quarter 2	A52.8
Quarter 2	O98.513
Quarter 2	F10.229
Quarter 2	T86.13
Quarter 2	U07.1
Quarter 2	K55.039
Quarter 2	A41.9
Quarter 2	I27.0
Quarter 2	I27.21
Quarter 2	A41.9
Quarter 2	A41.9
Quarter 2	U07.1
Quarter 2	R55
Quarter 2	D61.810
Quarter 2	U07.1
Quarter 2	U07.1
Quarter 2	J45.51
Quarter 2	G93.41
Quarter 2	U07.1
Quarter 2	R55
Quarter 2	T43.591A
Quarter 2	A41.9
Quarter 2	J15.9
Quarter 2	U07.1
Quarter 2	A41.89
Quarter 2	U07.1
Quarter 2	U07.1
Quarter 2	U07.1
Quarter 2	U07.1
Quarter 2	J15.1
Quarter 2	U07.1
Quarter 2	C79.31
Quarter 2	U07.1
Quarter 2	I27.81
Quarter 2	U07.1
Quarter 2	U07.1
Quarter 2	C34.2
Quarter 2	U07.1
Quarter 2	K64.0
Quarter 2	M31.6
Quarter 2	U07.1
Quarter 2	U07.1
Quarter 2	A41.53
Quarter 2	J44.1
Quarter 2	U07.1
Quarter 2	K26.4
Quarter 2	K27.4
Quarter 2	C34.11
Quarter 2	U07.1
Quarter 2	J18.9
Quarter 2	U07.1
Quarter 2	T81.43XA
Quarter 2	A41.89
Quarter 2	U07.1
Quarter 2	U07.1
Quarter 2	U07.1
Quarter 2	G31.09
Quarter 2	U07.1
Quarter 2	U07.1
Quarter 2	U07.1
Quarter 2	A41.9
Quarter 2	A41.89
Quarter 2	U07.1
Quarter 2	O98.513
Quarter 2	U07.1
Quarter 2	R04.2
Quarter 2	U07.1
Quarter 2	I26.93
Quarter 2	A41.51
Quarter 2	U07.1
Quarter 2	U07.1
Quarter 2	U07.1
Quarter 2	E84.9
Quarter 2	U07.1
Quarter 2	U07.1
Quarter 2	U07.1
Quarter 2	I48.0
Quarter 2	U07.1
Quarter 2	U07.1
Quarter 2	J18.9
Quarter 2	U07.1
Quarter 2	J18.9
Quarter 2	J96.22
Quarter 2	A41.9
Quarter 2	U07.1
Quarter 2	U07.1
Quarter 2	U07.1
Quarter 2	U07.1
Quarter 2	U07.1
Quarter 2	U07.1
Quarter 2	U07.1
Quarter 2	U07.1
Quarter 2	K92.2
Quarter 2	I11.0
Quarter 2	J18.9
Quarter 2	I82.421
Quarter 2	E87.6
Quarter 2	U07.1
Quarter 2	U07.1
Quarter 2	A41.89
Quarter 2	O98.811
Quarter 2	U07.1
Quarter 2	A41.89
Quarter 2	U07.1
Quarter 2	U07.1
Quarter 2	U07.1
Quarter 2	U07.1
Quarter 2	U07.1
Quarter 2	U07.1
Quarter 2	E86.0
Quarter 2	I13.0
Quarter 2	U07.1
Quarter 2	U07.1
Quarter 2	U07.1
Quarter 2	U07.1
Quarter 2	U07.1
Quarter 2	U07.1
Quarter 2	C40.21
Quarter 2	A41.9
Quarter 2	U07.1
Quarter 2	U07.1
Quarter 2	U07.1
Quarter 2	J69.0
Quarter 2	U07.1
Quarter 2	U07.1
Quarter 2	U07.1
Quarter 2	U07.1
Quarter 2	M32.14
Quarter 2	R62.7
Quarter 2	U07.1
Quarter 2	U07.1
Quarter 2	U07.1
Quarter 2	U07.1
Quarter 2	U07.1
Quarter 2	U07.1
Quarter 2	A41.89
Quarter 2	U07.1
Quarter 2	U07.1
Quarter 2	M05.9
Quarter 2	J69.0
Quarter 2	I11.0
Quarter 2	U07.1
Quarter 2	U07.1
Quarter 2	U07.1
Quarter 2	U07.1
Quarter 2	U07.1
Quarter 2	K21.9
Quarter 2	U07.1
Quarter 2	U07.1
Quarter 2	U07.1
Quarter 2	U07.1
Quarter 2	U07.1
Quarter 2	A41.89
Quarter 2	U07.1
Quarter 2	U07.1
Quarter 2	U07.1
Quarter 2	U07.1
Quarter 2	A41.89
Quarter 2	E87.1
Quarter 2	U07.1
Quarter 2	U07.1
Quarter 2	U07.1
Quarter 2	U07.1
Quarter 2	O98.512
Quarter 2	U07.1
Quarter 2	T86.19
Quarter 2	A41.89
Quarter 2	U07.1
Quarter 2	U07.1
Quarter 2	U07.1
Quarter 2	J96.01
Quarter 2	J69.0
Quarter 2	I26.94
Quarter 2	G92
Quarter 2	D72.89
Quarter 2	J18.1
Quarter 2	E87.6
Quarter 2	K85.90
Quarter 2	I50.23
Quarter 2	M86.171
Quarter 2	N39.0
Quarter 2	A41.51
Quarter 2	A41.81
Quarter 2	I13.0
Quarter 2	S22.42XA
Quarter 2	K57.33
Quarter 2	J18.9
Quarter 2	K25.4
Quarter 2	C22.0
Quarter 2	E22.2
Quarter 2	L97.519
Quarter 2	C50.919
Quarter 2	I26.99
Quarter 2	K21.01
Quarter 2	I95.1
Quarter 2	J18.9
Quarter 2	S72.142A
Quarter 2	K56.7
Quarter 2	R56.9
Quarter 2	K85.91
Quarter 2	N83.9
Quarter 2	A41.9
Quarter 2	D12.3
Quarter 2	C67.9
Quarter 2	S72.141A
Quarter 2	I11.0
Quarter 2	K64.8
Quarter 2	I24.8
Quarter 2	E66.01
Quarter 2	A41.59
Quarter 2	I13.2
Quarter 2	D59.10
Quarter 2	R55
Quarter 2	C34.90
Quarter 2	K64.8
Quarter 2	A41.9
Quarter 2	S72.011A
Quarter 2	A41.9
Quarter 2	L03.012
Quarter 2	E11.621
Quarter 2	N04.9
Quarter 2	K83.1
[truncated: 3,012 more rows]

## Sheet: BH
Date of Discharge	Principal ICD10
Quarter 1	F10.230
Quarter 1	I95.1
Quarter 1	R00.1
Quarter 1	S51.022A
Quarter 1	I11.0
Quarter 1	F25.0
Quarter 1	N39.0
Quarter 1	G20
Quarter 1	L40.50
Quarter 1	T78.04XA
Quarter 1	I21.4
Quarter 1	I21.02
Quarter 1	I21.4
Quarter 1	I05.0
Quarter 1	A41.9
Quarter 1	D57.00
Quarter 1	T82.7XXA
Quarter 1	I48.19
Quarter 1	O99.43
Quarter 1	I21.4
Quarter 1	D57.00
Quarter 1	I21.4
Quarter 1	I47.1
Quarter 1	I11.0
Quarter 1	M51.16
Quarter 1	I13.0
Quarter 1	R07.9
Quarter 1	K65.2
Quarter 1	I47.1
Quarter 1	A41.59
Quarter 1	K70.31
Quarter 1	J69.0
Quarter 1	B34.9
Quarter 1	T83.598A
Quarter 1	D57.419
Quarter 1	E11.10
Quarter 1	F10.230
Quarter 1	E83.42
Quarter 1	Z51.11
Quarter 1	R10.9
Quarter 1	I47.2
Quarter 1	F11.23
Quarter 1	I69.154
Quarter 1	I30.1
Quarter 1	J69.0
Quarter 1	T38.3X2A
Quarter 1	B20
Quarter 1	R78.81
Quarter 1	K21.9
Quarter 1	M32.12
Quarter 1	M46.26
Quarter 1	F10.239
Quarter 1	K12.33
Quarter 1	T18.8XXA
Quarter 1	E87.1
Quarter 1	R07.89
Quarter 1	J45.51
Quarter 1	M32.19
Quarter 1	J96.02
Quarter 1	F10.239
Quarter 1	T82.6XXA
Quarter 1	I21.9
Quarter 1	I11.0
Quarter 1	K70.31
Quarter 1	R13.12
Quarter 1	E83.42
Quarter 1	T18.9XXA
Quarter 1	K74.69
Quarter 1	I31.3
Quarter 1	A41.9
Quarter 1	S22.42XA
Quarter 1	I21.4
Quarter 1	B37.7
Quarter 1	D62
Quarter 1	S06.369A
Quarter 1	A41.9
Quarter 1	A41.9
Quarter 1	I21.A1
Quarter 1	I21.09
Quarter 1	F10.239
Quarter 1	K52.9
Quarter 1	C18.0
Quarter 1	A41.50
Quarter 1	T88.6XXA
Quarter 1	G43.009
Quarter 1	F01.50
Quarter 1	C22.1
Quarter 1	D57.00
Quarter 1	D35.2
Quarter 1	Z51.11
Quarter 1	F13.239
Quarter 1	E11.65
Quarter 1	T42.4X2A
Quarter 1	B37.81
Quarter 1	R00.1
Quarter 1	I30.9
Quarter 1	I44.1
Quarter 1	I63.412
Quarter 1	I45.6
Quarter 1	S82.451A
Quarter 1	I25.110
Quarter 1	I70.1
Quarter 1	R11.2
Quarter 1	I26.93
Quarter 1	U07.1
Quarter 1	D64.9
Quarter 1	A41.01
Quarter 1	M00.061
Quarter 1	T40.5X1A
Quarter 1	C34.80
Quarter 1	G40.901
Quarter 1	D62
Quarter 1	B20
Quarter 1	C78.6
Quarter 1	T85.698A
Quarter 1	T43.212A
Quarter 1	I11.0
Quarter 1	I16.1
Quarter 1	Z51.11
Quarter 1	A41.02
Quarter 1	I50.22
Quarter 1	J18.9
Quarter 1	I21.19
Quarter 1	I21.4
Quarter 1	K91.89
Quarter 1	D49.6
Quarter 1	I44.0
Quarter 1	R07.2
Quarter 1	E78.1
Quarter 1	I13.0
Quarter 1	D50.9
Quarter 1	J18.9
Quarter 1	T80.29XA
Quarter 1	F10.230
Quarter 1	I48.19
Quarter 1	I48.19
Quarter 1	R53.81
Quarter 1	G93.9
Quarter 1	I21.19
Quarter 1	K31.84
Quarter 1	E83.39
Quarter 1	I33.0
Quarter 1	R04.0
Quarter 1	I16.1
Quarter 1	C18.3
Quarter 1	M32.19
Quarter 1	F10.230
Quarter 1	F10.239
Quarter 1	S06.5X0A
Quarter 1	I11.0
Quarter 1	S06.5X9A
Quarter 1	I13.2
Quarter 1	I48.3
Quarter 1	I21.29
Quarter 1	I05.0
Quarter 1	A41.9
Quarter 1	I48.0
Quarter 1	I97.191
Quarter 1	A41.9
Quarter 1	A41.9
Quarter 1	R07.89
Quarter 1	K80.50
Quarter 1	D50.0
Quarter 1	K70.31
Quarter 1	G36.0
Quarter 1	I11.0
Quarter 1	J15.0
Quarter 1	N39.0
Quarter 1	E11.10
Quarter 1	I21.4
Quarter 1	E11.10
Quarter 1	I11.0
Quarter 1	A41.9
Quarter 1	T83.518A
Quarter 1	G92
Quarter 1	A19.9
Quarter 1	A41.02
Quarter 1	N73.8
Quarter 1	I13.0
Quarter 1	A41.9
Quarter 1	F10.239
Quarter 1	I25.10
Quarter 1	L02.415
Quarter 1	M54.16
Quarter 1	H40.1110
Quarter 1	D61.818
Quarter 1	I25.110
Quarter 1	C78.01
Quarter 1	G93.1
Quarter 1	C78.7
Quarter 1	I13.0
Quarter 1	I21.4
Quarter 1	R07.89
Quarter 1	K25.9
Quarter 1	L03.115
Quarter 1	K92.0
Quarter 1	B20
Quarter 1	K92.2
Quarter 1	K70.10
Quarter 1	I49.01
Quarter 1	K70.31
Quarter 1	I48.92
Quarter 1	F22
Quarter 1	J96.02
Quarter 1	I21.4
Quarter 1	I21.4
Quarter 1	A41.9
Quarter 1	L03.115
Quarter 1	J96.22
Quarter 1	F10.230
Quarter 1	S82.872A
Quarter 1	K02.9
Quarter 1	D50.9
Quarter 1	I11.0
Quarter 1	E03.9
Quarter 1	I27.20
Quarter 1	D50.9
Quarter 1	C91.40
Quarter 1	I47.1
Quarter 1	G40.409
Quarter 1	D57.00
Quarter 1	T78.07XA
Quarter 1	J47.9
Quarter 1	I13.0
Quarter 1	R07.9
Quarter 1	Z51.11
Quarter 1	B20
Quarter 1	K65.1
Quarter 1	I13.0
Quarter 1	S34.21XD
Quarter 1	I16.1
Quarter 1	G93.2
Quarter 1	T18.9XXA
Quarter 1	L03.114
Quarter 1	Z51.11
Quarter 1	D57.00
Quarter 1	I31.3
Quarter 1	E11.69
Quarter 1	R55
Quarter 1	R11.2
Quarter 1	G37.9
Quarter 1	I48.91
Quarter 1	I25.10
Quarter 1	C78.01
Quarter 1	C78.6
Quarter 1	I95.1
Quarter 1	I48.0
Quarter 1	K86.1
Quarter 1	E22.2
Quarter 1	I21.09
Quarter 1	M35.2
Quarter 1	I21.4
Quarter 1	A41.9
Quarter 1	I16.1
Quarter 1	F10.230
Quarter 1	I48.91
Quarter 1	E16.2
Quarter 1	T40.5X1A
Quarter 1	G92
Quarter 1	L03.314
Quarter 1	D62
Quarter 1	I21.4
Quarter 1	F05
Quarter 1	F10.231
Quarter 1	K57.31
Quarter 1	A41.51
Quarter 1	K31.1
Quarter 1	I13.2
Quarter 1	T83.518A
Quarter 1	G47.33
Quarter 1	C75.0
Quarter 1	N17.9
Quarter 1	G92
Quarter 1	R55
Quarter 1	F11.23
Quarter 1	K70.31
Quarter 1	T82.897A
Quarter 1	G57.93
Quarter 1	A41.9
Quarter 1	I47.2
Quarter 1	C50.919
Quarter 1	E11.42
Quarter 1	E22.2
Quarter 1	I13.0
Quarter 1	K70.31
Quarter 1	F10.229
Quarter 1	R07.9
Quarter 1	E11.00
Quarter 1	D57.01
Quarter 1	I25.118
Quarter 1	I35.0
Quarter 1	I13.0
Quarter 1	I13.0
Quarter 1	I25.110
Quarter 1	T50.901A
Quarter 1	I13.0
Quarter 1	D3A.8
Quarter 1	C81.10
Quarter 1	D57.00
Quarter 1	A41.9
Quarter 1	I11.0
Quarter 1	I25.110
Quarter 1	A41.9
Quarter 1	I48.92
Quarter 1	F10.239
Quarter 1	K70.31
Quarter 1	D12.3
Quarter 1	L03.211
Quarter 1	I48.91
Quarter 1	E11.00
Quarter 1	M00.011
Quarter 1	E88.89
Quarter 1	F10.239
Quarter 1	I85.11
Quarter 1	Z51.11
Quarter 1	I16.1
Quarter 1	I12.0
Quarter 1	F10.231
Quarter 1	R00.1
Quarter 1	I25.118
Quarter 1	T40.1X1A
Quarter 1	M10.9
Quarter 1	M50.01
Quarter 1	I25.118
Quarter 1	E66.2
Quarter 1	D57.219
Quarter 1	F10.230
Quarter 1	I21.4
Quarter 1	A41.9
Quarter 1	R78.81
Quarter 1	A41.59
Quarter 1	G40.509
Quarter 1	A41.51
Quarter 1	G40.101
Quarter 1	N17.9
Quarter 1	S02.609A
Quarter 1	F14.90
Quarter 1	E11.43
Quarter 1	I21.09
Quarter 1	L03.116
Quarter 1	K29.70
Quarter 1	R55
Quarter 1	R55
Quarter 1	F03.91
Quarter 1	R07.89
Quarter 1	T88.2XXA
Quarter 1	A41.89
Quarter 1	R55
Quarter 1	I21.19
Quarter 1	T83.518A
Quarter 1	T67.01XA
Quarter 1	R55
Quarter 1	I48.19
Quarter 1	I16.1
Quarter 1	I51.81
Quarter 1	I20.0
Quarter 1	I21.09
Quarter 1	E11.10
Quarter 1	S01.81XA
Quarter 1	I11.0
Quarter 1	J18.9
Quarter 1	J44.1
Quarter 1	C81.18
Quarter 1	I44.1
Quarter 1	A41.9
Quarter 1	I47.1
Quarter 1	K20.8
Quarter 1	I11.0
Quarter 1	L03.116
Quarter 1	D57.00
Quarter 1	N13.2
Quarter 1	Z75.1
Quarter 1	J18.9
Quarter 1	J44.0
Quarter 1	S01.81XA
Quarter 1	A41.9
Quarter 1	G40.909
Quarter 1	B20
Quarter 1	C92.10
Quarter 1	G40.509
Quarter 1	K61.1
Quarter 1	I50.23
Quarter 1	M94.0
Quarter 1	N17.9
Quarter 1	F03.90
Quarter 1	A41.52
Quarter 1	D57.411
Quarter 1	R41.81
Quarter 1	L03.115
Quarter 1	E11.65
Quarter 1	I13.0
Quarter 1	A41.9
Quarter 1	I21.4
Quarter 1	C85.90
Quarter 1	A41.9
Quarter 1	T67.01XA
Quarter 1	A41.9
Quarter 1	G89.3
Quarter 1	J98.4
Quarter 1	I22.1
Quarter 1	I21.4
Quarter 1	R55
Quarter 1	Z51.11
Quarter 1	T82.111A
Quarter 1	I21.09
Quarter 1	I21.4
Quarter 1	Z51.11
Quarter 1	I11.0
Quarter 1	I21.4
Quarter 1	A41.9
Quarter 1	J13
Quarter 1	E11.649
Quarter 1	I21.3
Quarter 1	I21.4
Quarter 1	F10.230
Quarter 1	N73.9
Quarter 1	S06.5X9A
Quarter 1	L03.116
Quarter 1	I21.4
Quarter 1	H05.011
Quarter 1	I25.110
Quarter 1	D50.9
Quarter 1	E10.649
Quarter 1	I51.3
Quarter 1	I16.1
Quarter 1	A41.9
Quarter 1	A31.0
Quarter 1	J44.1
Quarter 1	E11.10
Quarter 1	F11.23
Quarter 1	I11.0
Quarter 1	F10.230
Quarter 1	F10.231
Quarter 1	Q78.0
Quarter 1	K58.1
Quarter 1	I25.110
Quarter 1	I11.0
Quarter 1	I25.110
Quarter 1	T50.901A
Quarter 1	I11.0
Quarter 1	I50.813
Quarter 1	J44.1
Quarter 1	R04.2
Quarter 1	O98.53
Quarter 1	F10.239
Quarter 1	A41.9
Quarter 1	R41.82
Quarter 1	R07.89
Quarter 1	N41.0
Quarter 1	L97.929
Quarter 1	I21.4
Quarter 1	A41.9
Quarter 1	I44.2
Quarter 1	I21.A1
Quarter 1	I44.0
Quarter 1	A41.9
Quarter 1	F13.230
Quarter 1	I25.118
Quarter 1	I44.2
Quarter 1	J18.9
Quarter 1	A41.9
Quarter 1	I62.00
Quarter 1	T82.855A
Quarter 1	I95.1
Quarter 1	I48.20
Quarter 1	K91.841
Quarter 1	I82.531
Quarter 1	I25.118
Quarter 1	E11.10
Quarter 1	A41.89
Quarter 1	L03.311
Quarter 1	B20
Quarter 1	L03.115
Quarter 1	I25.110
Quarter 1	I51.3
Quarter 1	K70.40
Quarter 1	A41.9
Quarter 1	I48.20
Quarter 1	G40.901
Quarter 1	I21.4
Quarter 1	I42.2
Quarter 1	T75.1XXA
Quarter 1	D61.818
Quarter 1	I42.1
Quarter 1	G70.01
Quarter 1	C61
Quarter 1	F10.239
Quarter 1	C20
Quarter 1	I47.2
Quarter 1	K70.30
Quarter 1	J96.22
Quarter 1	L02.415
Quarter 1	A41.9
Quarter 1	J43.9
Quarter 1	R57.1
Quarter 1	I25.118
Quarter 1	I87.1
Quarter 1	I42.1
Quarter 1	I26.99
Quarter 1	I25.118
Quarter 1	A41.9
Quarter 1	I25.110
Quarter 1	I13.0
Quarter 1	I48.0
Quarter 1	I48.0
Quarter 1	R55
Quarter 1	I50.23
Quarter 1	I50.23
Quarter 1	H46.9
Quarter 1	L01.1
Quarter 1	I13.0
Quarter 1	C50.911
Quarter 1	R07.89
Quarter 1	B20
Quarter 1	I21.4
Quarter 1	B20
Quarter 1	I21.4
Quarter 1	I77.6
Quarter 1	B20
Quarter 1	T40.2X1A
Quarter 1	F10.239
Quarter 1	B37.7
Quarter 1	I61.1
Quarter 1	E11.65
Quarter 1	A41.01
Quarter 1	G93.2
Quarter 1	N41.8
Quarter 1	E11.22
Quarter 1	C25.7
Quarter 1	I48.19
Quarter 1	K92.1
Quarter 1	I95.3
Quarter 1	D72.1
Quarter 1	J96.02
Quarter 1	L03.115
Quarter 1	A41.9
Quarter 1	G25.0
Quarter 1	T40.5X4A
Quarter 1	I11.0
Quarter 1	H47.10
Quarter 1	F10.231
Quarter 1	A41.9
Quarter 1	I63.511
Quarter 1	C91.00
Quarter 1	G35
Quarter 1	R07.9
Quarter 1	I25.110
Quarter 1	L03.116
Quarter 1	F14.90
Quarter 1	I16.1
Quarter 1	I13.0
Quarter 1	C84.90
Quarter 1	T18.2XXA
Quarter 1	J44.1
Quarter 1	F50.02
Quarter 1	E87.1
Quarter 1	I25.110
Quarter 1	N99.840
Quarter 1	I11.0
Quarter 1	T82.528A
Quarter 1	C90.00
Quarter 1	I11.0
Quarter 1	I21.4
Quarter 1	E86.0
Quarter 1	J18.9
Quarter 1	E11.65
Quarter 1	F10.231
Quarter 1	T85.628A
Quarter 1	F10.921
Quarter 1	A41.9
Quarter 1	I95.1
Quarter 1	A08.4
Quarter 1	S01.01XA
Quarter 1	E16.2
Quarter 1	G92
Quarter 1	D46.9
Quarter 1	A41.59
Quarter 1	R55
Quarter 1	I48.91
Quarter 1	D57.00
Quarter 1	I16.1
Quarter 1	C50.912
Quarter 1	D57.00
Quarter 1	K86.3
Quarter 1	J96.01
Quarter 1	E10.10
Quarter 1	I25.110
Quarter 1	I48.92
Quarter 1	I21.4
Quarter 1	S01.81XA
Quarter 1	I11.0
Quarter 1	I27.22
Quarter 1	I13.0
Quarter 1	E87.5
Quarter 1	I44.0
Quarter 1	J96.22
Quarter 1	G93.2
Quarter 1	C34.90
Quarter 1	I13.0
Quarter 1	I97.190
Quarter 1	B60.0
Quarter 1	M46.26
Quarter 1	I47.1
Quarter 1	J96.00
Quarter 1	R07.89
Quarter 1	I10
Quarter 1	T78.3XXA
Quarter 1	K92.1
Quarter 1	R07.9
Quarter 1	K92.0
Quarter 1	L02.511
Quarter 1	I11.0
Quarter 1	I21.3
Quarter 1	I21.4
Quarter 1	S01.01XA
Quarter 1	F29
Quarter 1	I44.2
Quarter 1	I11.0
Quarter 1	F10.239
Quarter 1	B20
Quarter 1	I69.398
Quarter 1	T40.5X1A
Quarter 1	Z51.11
Quarter 1	A41.9
Quarter 1	I11.0
Quarter 1	R74.0
Quarter 1	S01.81XA
Quarter 1	M51.37
Quarter 1	I25.110
Quarter 1	Z51.11
Quarter 1	I50.23
Quarter 1	J96.21
Quarter 1	A41.9
Quarter 1	K50.80
Quarter 1	A41.89
Quarter 1	A41.9
Quarter 1	E11.10
Quarter 1	I12.9
Quarter 1	A41.9
Quarter 1	I82.461
Quarter 1	C16.3
Quarter 1	A41.9
Quarter 1	A41.89
Quarter 1	D57.00
Quarter 1	N10
Quarter 1	I13.2
Quarter 1	T18.2XXA
Quarter 1	N39.0
Quarter 1	J80
Quarter 1	E87.1
Quarter 1	E78.5
Quarter 1	T83.511A
Quarter 1	S01.81XA
Quarter 1	A41.02
Quarter 1	I16.1
Quarter 1	E11.65
Quarter 1	L03.317
Quarter 1	I25.118
Quarter 1	A41.01
Quarter 1	T83.83XA
Quarter 1	N61.0
Quarter 1	F10.230
Quarter 1	N30.00
Quarter 1	K29.20
Quarter 1	F14.10
Quarter 1	I25.118
Quarter 1	D57.00
Quarter 1	T73.0XXA
Quarter 1	I30.8
Quarter 1	N17.9
Quarter 1	I21.19
Quarter 1	I21.4
Quarter 1	I12.0
Quarter 1	I48.0
Quarter 1	U07.1
Quarter 1	E83.59
Quarter 1	I11.0
Quarter 1	I13.2
Quarter 1	K56.7
Quarter 1	B20
Quarter 1	A41.9
Quarter 1	I13.0
Quarter 1	L03.116
Quarter 1	I26.94
Quarter 1	J44.1
Quarter 1	I20.0
Quarter 1	K21.9
Quarter 1	N30.90
Quarter 1	S72.032A
Quarter 1	I25.111
Quarter 1	I48.3
Quarter 1	J18.9
Quarter 1	J96.22
Quarter 1	I48.3
Quarter 1	C79.49
Quarter 1	A41.9
Quarter 1	G62.9
Quarter 1	C78.02
Quarter 1	M45.9
Quarter 1	I21.4
Quarter 1	C81.26
Quarter 1	D57.00
Quarter 1	K21.9
Quarter 1	F11.23
Quarter 1	D62
Quarter 1	C73
Quarter 1	I12.0
Quarter 1	I42.8
Quarter 1	I25.5
Quarter 1	K91.82
Quarter 1	A41.02
Quarter 1	K52.9
Quarter 1	Z51.11
Quarter 1	E88.3
Quarter 1	D69.59
Quarter 1	I62.01
Quarter 1	C90.00
Quarter 1	I25.110
Quarter 1	I26.99
Quarter 1	E11.10
Quarter 1	L97.919
Quarter 1	L03.116
Quarter 1	T82.855A
Quarter 1	G40.89
Quarter 1	F10.231
Quarter 1	D57.00
Quarter 1	I47.1
Quarter 1	K25.4
Quarter 1	T82.855A
Quarter 1	D57.00
Quarter 1	R78.81
Quarter 1	A41.59
Quarter 1	T82.855A
Quarter 1	C22.1
Quarter 1	A41.9
Quarter 1	I21.19
Quarter 1	R07.89
Quarter 1	I21.4
Quarter 1	G89.3
Quarter 1	T82.855A
Quarter 1	R07.89
Quarter 1	S06.0X9A
Quarter 1	E87.1
Quarter 1	I87.2
Quarter 1	I50.23
Quarter 1	E51.2
Quarter 1	C79.51
Quarter 1	R00.2
Quarter 1	I16.1
Quarter 1	I25.700
Quarter 1	T18.9XXA
Quarter 1	S72.092A
Quarter 1	L03.115
Quarter 1	F03.90
Quarter 1	C78.7
Quarter 1	E86.9
Quarter 1	I21.4
Quarter 1	I11.0
Quarter 1	F10.231
Quarter 1	I48.0
Quarter 1	E66.2
Quarter 1	F41.9
Quarter 1	D57.00
Quarter 1	I48.19
Quarter 1	H33.21
Quarter 1	I11.0
Quarter 1	I12.0
Quarter 1	I35.2
Quarter 1	C81.99
Quarter 1	F03.90
Quarter 1	I21.4
Quarter 1	C81.98
Quarter 1	R07.89
Quarter 1	F10.10
Quarter 1	K52.9
Quarter 1	I69.344
Quarter 1	J44.1
Quarter 1	N17.9
Quarter 1	M48.061
Quarter 1	A41.1
Quarter 1	T82.897A
Quarter 1	N17.9
Quarter 1	I47.2
Quarter 1	F10.230
Quarter 1	I86.4
Quarter 1	C91.10
Quarter 1	T82.868A
Quarter 1	F10.232
Quarter 1	T82.6XXA
Quarter 1	R19.7
Quarter 1	I48.19
Quarter 1	E05.01
Quarter 1	G40.201
Quarter 1	A27.9
Quarter 1	R41.82
Quarter 1	I44.1
Quarter 1	F10.231
Quarter 1	J84.89
Quarter 1	N30.90
Quarter 1	I80.8
Quarter 1	T42.4X2A
Quarter 1	G40.89
Quarter 1	D50.8
Quarter 1	M00.061
Quarter 1	A41.9
Quarter 1	A04.72
Quarter 1	F10.230
Quarter 1	K75.81
Quarter 1	I25.10
Quarter 1	M46.47
Quarter 1	I13.2
Quarter 1	T83.512A
Quarter 1	I21.4
Quarter 1	R13.10
Quarter 1	I95.1
Quarter 1	J86.9
Quarter 1	A41.9
Quarter 1	G60.3
Quarter 1	T40.5X1A
Quarter 1	S05.32XA
Quarter 1	J06.9
Quarter 1	M00.9
Quarter 1	K92.0
Quarter 1	A41.9
Quarter 1	F01.50
Quarter 1	R00.1
Quarter 1	I16.0
Quarter 1	T82.198A
Quarter 1	K21.9
Quarter 1	E05.00
Quarter 1	E11.65
Quarter 1	N40.1
Quarter 1	T18.2XXA
Quarter 1	I11.0
Quarter 1	I42.8
Quarter 1	R11.2
Quarter 1	D57.00
Quarter 1	I21.02
Quarter 1	G93.82
Quarter 1	F03.90
Quarter 1	I05.0
Quarter 1	T25.291A
Quarter 1	D32.9
Quarter 1	A41.9
Quarter 1	R07.89
Quarter 1	C18.9
Quarter 1	C48.1
Quarter 1	K29.70
Quarter 1	F10.239
Quarter 1	K22.3
Quarter 1	A41.59
Quarter 1	R07.89
Quarter 1	R78.81
Quarter 1	D50.9
Quarter 1	I48.19
Quarter 1	I21.4
Quarter 1	T80.211A
Quarter 1	T43.012A
Quarter 1	G89.3
Quarter 1	R11.2
Quarter 1	C79.51
Quarter 1	F32.3
Quarter 1	O99.43
Quarter 1	A09
Quarter 1	E11.65
Quarter 1	G61.0
Quarter 1	I21.4
Quarter 1	E86.0
Quarter 1	J96.22
Quarter 1	I25.10
Quarter 1	R07.9
Quarter 1	K91.89
Quarter 1	R00.1
Quarter 1	K92.1
Quarter 1	F10.239
Quarter 1	I21.4
Quarter 1	A41.9
Quarter 1	Q21.2
Quarter 1	J18.9
Quarter 1	I26.93
Quarter 1	I62.03
Quarter 1	I25.10
Quarter 1	F10.239
Quarter 1	I21.4
Quarter 1	F29
Quarter 1	C22.0
Quarter 1	I21.02
Quarter 1	I48.19
Quarter 1	N28.89
Quarter 1	K74.60
Quarter 1	N04.9
Quarter 1	I21.4
Quarter 1	A41.01
Quarter 1	G89.3
Quarter 1	I95.89
Quarter 1	D70.9
Quarter 1	A41.01
Quarter 1	I82.421
Quarter 1	G25.3
Quarter 1	K50.811
Quarter 1	A08.4
Quarter 1	I13.2
Quarter 1	K83.1
Quarter 1	T42.4X2A
Quarter 1	Z51.11
Quarter 1	N39.0
Quarter 1	I21.19
Quarter 1	E16.1
Quarter 1	I21.02
Quarter 1	J98.2
Quarter 1	K72.00
Quarter 1	G31.09
Quarter 1	J44.1
Quarter 1	Z51.11
Quarter 1	J45.20
Quarter 1	J44.1
Quarter 1	E51.2
Quarter 1	E43
Quarter 1	I21.4
Quarter 1	I35.0
Quarter 1	G40.909
Quarter 1	I11.0
Quarter 1	C34.90
Quarter 1	R53.1
Quarter 1	F10.230
Quarter 1	D16.22
Quarter 1	C78.02
Quarter 1	O26.53
Quarter 1	I50.23
Quarter 1	S06.6X9A
Quarter 1	I21.19
Quarter 1	T40.2X1A
Quarter 1	N40.1
Quarter 1	A41.9
Quarter 1	I47.1
Quarter 1	I44.1
Quarter 1	I31.9
Quarter 1	E87.5
Quarter 1	M32.19
Quarter 1	K92.2
Quarter 1	C78.89
Quarter 1	B20
Quarter 1	K70.30
Quarter 1	M60.09
Quarter 1	I95.1
Quarter 1	R33.9
Quarter 1	I31.9
Quarter 1	I21.4
Quarter 1	A41.51
Quarter 1	I80.3
Quarter 1	A41.01
Quarter 1	L03.116
Quarter 1	C79.51
Quarter 1	Z51.11
Quarter 1	I25.110
Quarter 1	E86.0
Quarter 1	K92.0
Quarter 1	C92.02
Quarter 1	A41.9
Quarter 1	A41.1
Quarter 1	I95.1
Quarter 1	N12
Quarter 1	A41.89
Quarter 1	T40.991A
Quarter 1	C83.70
Quarter 1	M11.20
Quarter 1	I21.4
Quarter 1	L03.116
Quarter 1	K57.31
Quarter 1	D57.00
Quarter 1	A41.02
Quarter 1	N48.22
Quarter 1	N17.9
Quarter 1	I60.8
Quarter 1	S82.852A
Quarter 1	K70.31
Quarter 1	F10.239
Quarter 1	K74.60
Quarter 1	J96.22
Quarter 1	J44.1
Quarter 1	A41.9
Quarter 1	R55
Quarter 1	L02.31
Quarter 1	A41.9
Quarter 1	G92
Quarter 1	G40.909
Quarter 1	L02.426
Quarter 1	T39.1X2A
Quarter 1	E11.628
Quarter 1	D32.0
Quarter 1	T40.5X1A
Quarter 1	Z43.1
Quarter 1	A41.01
Quarter 1	I65.22
Quarter 1	I21.02
Quarter 1	I95.2
Quarter 1	T40.8X1A
Quarter 1	I48.0
Quarter 1	L25.9
Quarter 1	E11.649
Quarter 1	A41.9
Quarter 1	K80.00
Quarter 1	T43.591A
Quarter 1	A41.9
Quarter 1	J44.1
Quarter 1	T80.219A
Quarter 1	E87.5
Quarter 1	N39.0
Quarter 1	K70.31
Quarter 1	I21.11
Quarter 1	M62.82
Quarter 1	I44.0
Quarter 1	K80.00
Quarter 1	I21.4
Quarter 1	M00.9
Quarter 1	T40.5X1A
Quarter 1	E66.2
Quarter 1	J69.0
Quarter 1	K51.00
Quarter 1	D57.00
Quarter 1	T40.1X1A
Quarter 1	I63.9
Quarter 1	D50.0
Quarter 1	I63.439
Quarter 1	I44.1
Quarter 1	I21.A1
Quarter 1	J18.9
Quarter 1	C85.88
Quarter 1	K55.9
Quarter 1	N17.9
Quarter 1	A41.9
Quarter 1	S82.392A
Quarter 1	R41.82
Quarter 1	R00.2
Quarter 1	G89.3
Quarter 1	F13.230
Quarter 1	M54.16
Quarter 1	A41.1
Quarter 1	L03.115
Quarter 1	I63.512
Quarter 1	K57.31
Quarter 1	I86.4
Quarter 1	I16.1
Quarter 1	R07.89
Quarter 1	I21.09
Quarter 1	F10.230
Quarter 1	D57.00
Quarter 1	F10.231
Quarter 1	I48.19
Quarter 1	C78.6
Quarter 1	A41.9
Quarter 1	D57.00
Quarter 1	I16.1
Quarter 1	T43.292A
Quarter 1	F19.129
Quarter 1	F10.239
Quarter 1	F22
Quarter 1	G36.0
Quarter 1	D57.00
Quarter 1	I13.2
Quarter 1	J44.1
Quarter 1	R55
Quarter 1	G70.00
Quarter 1	J18.9
Quarter 1	C77.0
Quarter 1	R50.9
Quarter 1	D57.00
Quarter 1	I16.1
Quarter 1	I21.4
Quarter 1	Z51.11
Quarter 1	G93.9
Quarter 1	S06.5X9A
Quarter 1	I11.0
Quarter 1	I62.03
Quarter 1	I21.3
Quarter 1	K29.70
Quarter 1	D68.32
Quarter 1	C71.1
Quarter 1	D57.419
Quarter 1	I95.1
Quarter 1	F13.239
Quarter 1	K22.6
Quarter 1	M86.172
Quarter 1	C79.49
Quarter 1	A41.51
Quarter 1	K29.70
Quarter 1	I95.1
Quarter 1	K25.0
Quarter 1	N30.91
Quarter 1	I21.09
Quarter 1	E11.21
Quarter 1	I21.4
Quarter 1	O45.93
Quarter 1	N40.1
Quarter 1	K92.1
Quarter 1	R07.89
Quarter 1	K29.20
Quarter 1	M46.26
Quarter 1	M00.9
Quarter 1	T78.3XXA
Quarter 1	I13.2
Quarter 1	E10.52
Quarter 1	F13.239
Quarter 1	I21.09
Quarter 1	R00.1
Quarter 1	E87.5
Quarter 1	K59.00
Quarter 1	K64.8
Quarter 1	I13.0
Quarter 1	D48.0
Quarter 1	T40.5X1A
Quarter 1	I49.5
Quarter 1	I05.0
Quarter 1	E05.00
Quarter 1	N17.9
Quarter 1	I51.81
Quarter 1	D68.4
Quarter 1	I21.4
Quarter 1	K21.9
Quarter 1	N17.9
Quarter 1	E51.2
Quarter 1	S06.5X9A
Quarter 1	S22.089A
Quarter 1	R51
Quarter 1	I21.4
Quarter 1	I25.110
Quarter 1	N10
Quarter 1	D50.9
Quarter 1	I62.00
Quarter 1	M31.1
Quarter 1	A04.72
Quarter 1	M80.031A
Quarter 1	T40.3X1A
Quarter 1	I25.110
Quarter 1	I75.022
Quarter 1	I13.0
Quarter 1	I42.8
Quarter 1	I21.19
Quarter 1	T82.191A
Quarter 1	E87.5
Quarter 1	I21.4
Quarter 1	F10.129
Quarter 1	E11.10
Quarter 1	K92.1
Quarter 1	E87.2
Quarter 1	K20.0
Quarter 1	I25.110
Quarter 1	C91.10
Quarter 1	C78.7
Quarter 1	C90.02
Quarter 1	I48.19
Quarter 1	K70.31
Quarter 1	F10.230
Quarter 1	F10.239
Quarter 1	D86.85
Quarter 1	I31.3
Quarter 1	K70.40
Quarter 1	I21.4
Quarter 1	T40.3X1A
Quarter 1	I21.19
Quarter 1	I11.0
Quarter 1	Z51.11
Quarter 1	F10.239
Quarter 1	I21.19
Quarter 1	J44.1
Quarter 1	D57.00
Quarter 1	J45.901
Quarter 1	E06.3
Quarter 1	E11.00
Quarter 1	A41.9
Quarter 1	C34.11
Quarter 1	T82.110A
Quarter 1	S06.5X0A
Quarter 1	T79.A21A
Quarter 1	F10.239
Quarter 1	I48.0
Quarter 1	Z51.11
Quarter 1	F10.231
Quarter 1	C78.7
Quarter 1	D68.61
Quarter 1	K92.2
Quarter 1	A41.9
Quarter 1	G12.21
Quarter 1	K76.1
Quarter 1	I50.23
Quarter 1	T42.4X2A
Quarter 1	N39.0
Quarter 1	D57.219
Quarter 1	R55
Quarter 1	F10.239
Quarter 1	E83.51
Quarter 1	D57.00
Quarter 1	G70.00
Quarter 1	F32.9
Quarter 1	J84.9
Quarter 1	A41.02
Quarter 1	E44.0
Quarter 1	I16.1
Quarter 1	G00.9
Quarter 1	I08.0
Quarter 1	G30.9
Quarter 1	I47.2
Quarter 1	I16.1
Quarter 1	I13.0
Quarter 1	F15.24
Quarter 1	F16.929
Quarter 1	A41.9
Quarter 1	S06.0X9A
Quarter 1	R07.89
Quarter 1	S32.511A
Quarter 1	G06.1
Quarter 1	U07.1
Quarter 1	G40.909
Quarter 1	K92.0
Quarter 1	I11.0
Quarter 1	I21.4
Quarter 1	R07.9
Quarter 1	G95.29
Quarter 1	M48.56XA
Quarter 1	I25.118
Quarter 1	I21.4
Quarter 1	I11.0
Quarter 1	I25.110
Quarter 1	A41.9
Quarter 1	A41.51
Quarter 1	D64.9
Quarter 1	I48.91
Quarter 1	R50.9
Quarter 1	K21.0
Quarter 1	J96.21
Quarter 1	D69.3
Quarter 1	F10.230
Quarter 1	R55
Quarter 1	I47.1
Quarter 1	I21.4
Quarter 1	B20
Quarter 1	K70.31
Quarter 1	F01.51
Quarter 1	C49.0
Quarter 1	T83.518A
Quarter 1	J45.901
Quarter 1	I25.119
Quarter 1	N17.9
Quarter 1	I82.412
Quarter 1	I21.02
Quarter 1	I47.1
Quarter 1	F10.239
Quarter 1	C23
Quarter 1	I11.0
Quarter 1	I48.19
Quarter 1	I48.20
Quarter 1	H49.23
Quarter 1	I21.19
Quarter 1	T40.5X1A
Quarter 1	A41.9
Quarter 1	E11.10
Quarter 1	Z51.11
Quarter 1	I13.0
Quarter 1	I25.118
Quarter 1	I21.4
Quarter 1	I48.92
Quarter 1	I26.93
Quarter 1	I42.2
Quarter 1	I25.110
Quarter 1	F10.230
Quarter 1	F11.23
Quarter 1	G89.3
Quarter 1	K85.10
Quarter 1	A41.9
Quarter 1	I21.4
Quarter 1	R00.1
Quarter 1	I11.0
Quarter 1	K64.4
Quarter 1	K86.89
Quarter 1	G40.909
Quarter 1	I21.4
Quarter 1	I50.23
Quarter 1	G89.3
Quarter 1	C16.2
Quarter 1	F10.239
Quarter 1	Z51.11
Quarter 1	J47.0
Quarter 1	I11.0
Quarter 1	K70.30
Quarter 1	R26.2
Quarter 1	R78.81
Quarter 1	R55
Quarter 1	S06.5X0A
Quarter 1	G21.19
Quarter 1	E22.2
Quarter 1	I21.4
Quarter 1	F10.230
Quarter 1	I31.3
Quarter 1	M86.8X8
Quarter 1	B34.9
Quarter 1	T82.191A
Quarter 1	T82.7XXA
Quarter 1	I25.10
Quarter 1	R50.9
Quarter 1	C34.11
Quarter 1	I21.4
Quarter 1	R25.1
Quarter 1	N39.0
Quarter 1	I16.1
Quarter 1	S72.002A
Quarter 1	I11.0
Quarter 1	B20
Quarter 1	I12.0
Quarter 1	S72.141A
Quarter 1	C34.90
Quarter 1	I25.110
Quarter 1	I44.2
Quarter 1	I21.4
Quarter 1	F15.159
Quarter 1	A04.2
Quarter 1	S02.2XXA
Quarter 1	I42.1
Quarter 2	I11.0
Quarter 2	N39.0
Quarter 2	R55
Quarter 2	E87.6
Quarter 2	R07.89
Quarter 2	E87.5
Quarter 2	D62
Quarter 2	T46.5X2A
Quarter 2	A41.9
Quarter 2	K80.33
Quarter 2	U07.1
Quarter 2	D50.9
Quarter 2	R55
Quarter 2	I13.0
Quarter 2	J18.9
Quarter 2	R55
Quarter 2	S72.141A
Quarter 2	E11.10
Quarter 2	I95.1
Quarter 2	I21.3
Quarter 2	I42.2
Quarter 2	I20.8
Quarter 2	F10.239
Quarter 2	I95.1
Quarter 2	T42.6X2A
Quarter 2	E11.10
Quarter 2	E11.10
Quarter 2	I21.4
Quarter 2	R07.89
Quarter 2	A41.9
Quarter 2	I12.0
Quarter 2	E83.51
Quarter 2	I12.0
Quarter 2	E11.69
Quarter 2	M25.512
Quarter 2	I48.92
Quarter 2	R07.9
Quarter 2	F03.91
Quarter 2	F01.51
Quarter 2	I51.4
Quarter 2	I25.110
Quarter 2	R11.15
Quarter 2	U07.1
Quarter 2	K92.2
Quarter 2	I13.0
Quarter 2	A41.9
Quarter 2	I48.91
Quarter 2	A41.9
Quarter 2	K70.31
Quarter 2	I13.2
Quarter 2	I12.0
Quarter 2	A41.9
Quarter 2	L03.116
Quarter 2	U07.1
Quarter 2	F10.239
Quarter 2	I11.0
Quarter 2	A41.9
Quarter 2	B20
Quarter 2	M94.0
Quarter 2	E87.5
Quarter 2	T68.XXXA
Quarter 2	D70.8
Quarter 2	I16.0
Quarter 2	I50.23
Quarter 2	K70.31
Quarter 2	M00.261
Quarter 2	M00.261
Quarter 2	G40.909
Quarter 2	E87.1
Quarter 2	I97.190
Quarter 2	C93.10
Quarter 2	I50.9
Quarter 2	R29.6
Quarter 2	L03.115
Quarter 2	R07.89
Quarter 2	R07.89
Quarter 2	K21.9
Quarter 2	I11.0
Quarter 2	N30.01
Quarter 2	R55
Quarter 2	R32
Quarter 2	I48.0
Quarter 2	I48.92
Quarter 2	I11.0
Quarter 2	I13.0
Quarter 2	K92.1
Quarter 2	T42.6X2A
Quarter 2	I16.0
Quarter 2	T82.855A
Quarter 2	K04.7
Quarter 2	I13.0
Quarter 2	A41.89
Quarter 2	A04.72
Quarter 2	A04.71
Quarter 2	A04.72
Quarter 2	L03.115
Quarter 2	L03.115
Quarter 2	K74.60
Quarter 2	I13.0
Quarter 2	M84.48XA
Quarter 2	J18.9
Quarter 2	L03.116
Quarter 2	J96.21
Quarter 2	F10.239
Quarter 2	G40.909
Quarter 2	I21.4
Quarter 2	E87.5
Quarter 2	I11.0
Quarter 2	R56.9
Quarter 2	T43.022A
Quarter 2	K51.911
Quarter 2	A41.9
Quarter 2	D86.0
Quarter 2	U07.1
Quarter 2	U07.1
Quarter 2	I25.119
Quarter 2	A41.89
Quarter 2	T82.6XXA
Quarter 2	K83.1
Quarter 2	R11.10
Quarter 2	D59.13
Quarter 2	N39.0
Quarter 2	C22.7
Quarter 2	I42.1
Quarter 2	T82.855A
Quarter 2	K51.30
Quarter 2	K57.31
Quarter 2	J95.5
Quarter 2	F10.230
Quarter 2	C88.4
Quarter 2	N17.9
Quarter 2	A41.9
Quarter 2	I25.10
Quarter 2	I13.2
Quarter 2	I13.2
Quarter 2	G89.3
Quarter 2	F25.9
Quarter 2	D72.825
Quarter 2	U07.1
Quarter 2	I47.1
Quarter 2	I47.1
Quarter 2	U07.1
Quarter 2	A41.9
Quarter 2	E11.51
Quarter 2	I16.0
Quarter 2	A41.9
Quarter 2	E05.90
Quarter 2	I25.110
Quarter 2	U07.1
Quarter 2	C34.91
Quarter 2	Z51.11
Quarter 2	Z51.11
Quarter 2	F10.239
Quarter 2	I21.A1
Quarter 2	M86.672
Quarter 2	F20.0
Quarter 2	J44.1
Quarter 2	R53.1
Quarter 2	T83.511A
Quarter 2	I48.20
Quarter 2	I16.1
Quarter 2	T85.71XA
Quarter 2	H81.10
Quarter 2	A41.9
Quarter 2	K74.3
Quarter 2	C22.1
Quarter 2	E86.1
Quarter 2	I63.9
Quarter 2	M75.01
Quarter 2	N30.00
Quarter 2	R56.9
Quarter 2	E11.65
Quarter 2	N17.9
Quarter 2	K26.4
Quarter 2	I48.0
Quarter 2	A41.89
Quarter 2	I49.8
Quarter 2	A41.9
Quarter 2	R55
Quarter 2	C50.811
Quarter 2	F10.230
Quarter 2	K22.6
Quarter 2	J69.0
Quarter 2	J96.21
Quarter 2	C92.10
Quarter 2	I61.9
Quarter 2	R07.89
Quarter 2	B20
Quarter 2	R56.9
Quarter 2	I25.810
Quarter 2	R55
Quarter 2	I63.512
Quarter 2	I25.110
Quarter 2	E11.649
Quarter 2	U07.1
Quarter 2	K52.9
Quarter 2	I21.19
Quarter 2	I21.4
Quarter 2	I48.92
Quarter 2	I48.0
Quarter 2	K50.10
Quarter 2	B37.7
Quarter 2	D57.00
Quarter 2	D57.00
Quarter 2	U07.1
Quarter 2	A41.9
Quarter 2	K92.2
Quarter 2	F01.51
Quarter 2	L02.416
Quarter 2	A41.89
Quarter 2	D62
Quarter 2	A41.01
Quarter 2	T82.868A
Quarter 2	F10.239
Quarter 2	J90
Quarter 2	J44.1
Quarter 2	R04.0
Quarter 2	I11.0
Quarter 2	T80.211A
Quarter 2	A41.01
Quarter 2	E11.69
Quarter 2	I12.0
Quarter 2	A41.9
Quarter 2	D57.00
Quarter 2	D57.00
Quarter 2	D57.00
Quarter 2	L03.115
Quarter 2	A52.3
Quarter 2	R07.9
Quarter 2	E11.65
Quarter 2	A41.9
Quarter 2	K64.8
Quarter 2	T40.5X1A
Quarter 2	K75.0
Quarter 2	K92.2
Quarter 2	R55
Quarter 2	I12.0
Quarter 2	G89.3
Quarter 2	K72.00
Quarter 2	I31.9
Quarter 2	R10.31
Quarter 2	G97.1
Quarter 2	I21.4
Quarter 2	I27.29
Quarter 2	E11.10
Quarter 2	K86.89
Quarter 2	I24.1
Quarter 2	I31.3
Quarter 2	J18.9
Quarter 2	I48.92
Quarter 2	I51.3
Quarter 2	M32.14
Quarter 2	Z45.02
Quarter 2	E87.5
Quarter 2	B20
Quarter 2	E22.2
Quarter 2	I11.0
Quarter 2	M22.01
Quarter 2	N39.0
Quarter 2	D62
Quarter 2	D64.9
Quarter 2	I21.4
Quarter 2	K74.60
Quarter 2	R07.89
Quarter 2	E87.5
Quarter 2	A41.9
Quarter 2	Z45.02
Quarter 2	I26.93
Quarter 2	I21.4
Quarter 2	G89.3
Quarter 2	R07.9
Quarter 2	J18.9
Quarter 2	M50.03
Quarter 2	F06.1
Quarter 2	M46.1
Quarter 2	I47.2
Quarter 2	A41.9
Quarter 2	I13.0
Quarter 2	F10.239
Quarter 2	T44.7X1A
Quarter 2	J12.9
Quarter 2	A41.9
Quarter 2	N17.9
Quarter 2	G40.A01
Quarter 2	I21.4
Quarter 2	I25.118
Quarter 2	N39.0
Quarter 2	C79.31
Quarter 2	M79.5
Quarter 2	I12.0
Quarter 2	I61.0
Quarter 2	E87.5
Quarter 2	R10.13
Quarter 2	E11.10
Quarter 2	I20.0
Quarter 2	I08.1
Quarter 2	C50.911
Quarter 2	L01.1
Quarter 2	F10.129
Quarter 2	H49.40
Quarter 2	I42.0
Quarter 2	D57.00
Quarter 2	I49.3
Quarter 2	N30.90
Quarter 2	A41.89
Quarter 2	G43.109
Quarter 2	G43.109
Quarter 2	G40.409
Quarter 2	I11.0
Quarter 2	I11.0
Quarter 2	R57.8
Quarter 2	R78.81
Quarter 2	I12.0
Quarter 2	E43
Quarter 2	I48.19
Quarter 2	F10.239
Quarter 2	T40.5X1A
Quarter 2	I42.1
Quarter 2	F10.130
Quarter 2	I12.0
Quarter 2	K26.4
Quarter 2	F10.230
Quarter 2	G40.901
Quarter 2	N17.9
Quarter 2	I13.0
Quarter 2	I13.0
Quarter 2	I16.1
Quarter 2	I62.01
Quarter 2	K71.9
Quarter 2	R74.02
Quarter 2	A41.9
Quarter 2	E87.5
Quarter 2	N30.00
Quarter 2	J15.5
Quarter 2	A41.9
Quarter 2	S06.5X9A
Quarter 2	C92.00
Quarter 2	F10.231
Quarter 2	T40.5X1A
Quarter 2	G24.02
Quarter 2	T83.512A
Quarter 2	E10.621
Quarter 2	F20.9
Quarter 2	R41.82
Quarter 2	K83.1
Quarter 2	I26.94
Quarter 2	A41.01
Quarter 2	M26.221
Quarter 2	K80.50
Quarter 2	T18.3XXA
Quarter 2	E22.2
Quarter 2	R18.8
Quarter 2	I50.23
Quarter 2	D61.818
Quarter 2	I50.33
Quarter 2	A41.9
Quarter 2	N39.0
Quarter 2	I13.0
Quarter 2	I13.2
Quarter 2	I25.110
Quarter 2	K85.90
Quarter 2	J18.9
Quarter 2	G62.9
Quarter 2	I95.1
Quarter 2	H47.10
Quarter 2	J18.9
Quarter 2	A41.9
Quarter 2	I11.0
Quarter 2	I25.5
Quarter 2	H47.10
Quarter 2	K91.2
Quarter 2	R07.9
Quarter 2	Z51.11
Quarter 2	Z51.11
Quarter 2	Z51.11
Quarter 2	I16.0
Quarter 2	K29.70
Quarter 2	G43.909
Quarter 2	G43.901
Quarter 2	T84.114A
Quarter 2	A41.51
Quarter 2	C79.31
Quarter 2	I13.2
Quarter 2	R55
Quarter 2	F13.239
Quarter 2	D57.00
Quarter 2	D57.00
Quarter 2	I11.0
Quarter 2	C25.0
Quarter 2	K29.50
Quarter 2	K20.90
Quarter 2	I16.1
Quarter 2	R40.4
Quarter 2	S01.81XA
Quarter 2	M30.1
Quarter 2	I12.0
Quarter 2	C09.9
Quarter 2	K72.90
Quarter 2	D35.2
Quarter 2	I50.43
Quarter 2	A41.9
Quarter 2	Z45.02
Quarter 2	T59.811A
Quarter 2	R56.9
Quarter 2	I95.1
Quarter 2	R07.9
Quarter 2	I25.119
Quarter 2	I21.4
Quarter 2	T18.2XXA
Quarter 2	J18.9
Quarter 2	I24.1
Quarter 2	R78.81
Quarter 2	I47.1
Quarter 2	I12.0
Quarter 2	R55
Quarter 2	A41.9
Quarter 2	L03.115
Quarter 2	T83.518A
Quarter 2	I11.0
Quarter 2	R07.89
Quarter 2	L02.11
Quarter 2	T82.118A
Quarter 2	I30.9
Quarter 2	L03.211
Quarter 2	J45.51
Quarter 2	A41.01
Quarter 2	L02.416
Quarter 2	A41.9
Quarter 2	I13.0
Quarter 2	R07.9
Quarter 2	K80.20
Quarter 2	I11.0
Quarter 2	N10
Quarter 2	R31.0
Quarter 2	C34.90
Quarter 2	E23.2
Quarter 2	I95.1
Quarter 2	S02.641A
Quarter 2	S05.21XA
Quarter 2	A41.89
Quarter 2	I48.0
Quarter 2	I95.1
Quarter 2	E10.628
Quarter 2	J18.9
Quarter 2	M84.462A
Quarter 2	T38.3X6A
Quarter 2	K27.9
Quarter 2	D57.00
Quarter 2	O98.512
Quarter 2	T82.7XXA
Quarter 2	A41.9
Quarter 2	N39.0
Quarter 2	U07.1
Quarter 2	D63.8
Quarter 2	K65.2
Quarter 2	I16.1
Quarter 2	K92.2
Quarter 2	I16.1
Quarter 2	I12.0
Quarter 2	I13.2
Quarter 2	T83.518A
Quarter 2	D50.9
Quarter 2	N18.6
Quarter 2	T40.2X1A
Quarter 2	I21.4
Quarter 2	C82.10
Quarter 2	C82.13
Quarter 2	A41.9
Quarter 2	E87.79
Quarter 2	F10.239
Quarter 2	J44.1
Quarter 2	J44.1
Quarter 2	M32.9
Quarter 2	L02.413
Quarter 2	A41.9
Quarter 2	I26.93
Quarter 2	F14.90
Quarter 2	F10.239
Quarter 2	B02.39
Quarter 2	I21.4
Quarter 2	I12.0
Quarter 2	R00.1
Quarter 2	I25.119
Quarter 2	R00.2
Quarter 2	I26.93
Quarter 2	R55
Quarter 2	A41.9
Quarter 2	J18.9
Quarter 2	D64.9
Quarter 2	I33.0
Quarter 2	F10.239
Quarter 2	E43
Quarter 2	I16.0
Quarter 2	R55
Quarter 2	I48.19
Quarter 2	D50.0
Quarter 2	F10.239
Quarter 2	T68.XXXA
Quarter 2	F10.129
Quarter 2	K50.013
Quarter 2	J15.9
Quarter 2	I13.0
Quarter 2	I13.0
Quarter 2	Z51.11
Quarter 2	K94.21
Quarter 2	A41.89
Quarter 2	I25.118
Quarter 2	D50.9
Quarter 2	J44.9
Quarter 2	D57.00
Quarter 2	D57.00
Quarter 2	T40.7X1A
Quarter 2	I21.4
Quarter 2	D50.9
Quarter 2	G36.0
Quarter 2	T82.41XA
Quarter 2	I11.0
Quarter 2	I11.0
Quarter 2	K92.0
Quarter 2	B85.1
Quarter 2	S06.6X9D
Quarter 2	A41.4
Quarter 2	S06.6X9D
Quarter 2	N17.9
Quarter 2	U07.1
Quarter 2	T17.228A
Quarter 2	L03.115
Quarter 2	J44.1
Quarter 2	K55.9
Quarter 2	I49.8
Quarter 2	T78.3XXA
Quarter 2	K21.00
Quarter 2	Z45.1
Quarter 2	T40.1X1A
Quarter 2	I21.4
Quarter 2	I47.1
Quarter 2	K86.0
Quarter 2	T85.79XA
Quarter 2	A41.01
Quarter 2	I95.1
Quarter 2	C71.9
Quarter 2	I13.2
Quarter 2	I13.0
Quarter 2	I13.0
Quarter 2	I12.0
Quarter 2	F01.50
Quarter 2	S00.03XA
Quarter 2	R55
Quarter 2	R42
Quarter 2	I11.0
Quarter 2	D46.4
Quarter 2	C34.91
Quarter 2	E87.1
Quarter 2	I44.2
Quarter 2	A41.9
Quarter 2	Z51.11
Quarter 2	Z51.11
Quarter 2	N28.89
Quarter 2	R09.1
Quarter 2	I33.0
Quarter 2	F10.230
Quarter 2	A41.9
Quarter 2	N76.0
Quarter 2	F13.239
Quarter 2	I13.2
Quarter 2	I12.9
Quarter 2	C84.98
Quarter 2	J32.9
Quarter 2	A41.9
Quarter 2	I47.1
Quarter 2	I47.1
Quarter 2	G40.909
Quarter 2	K70.31
Quarter 2	K74.69
Quarter 2	I27.20
Quarter 2	M54.9
Quarter 2	I48.91
Quarter 2	J45.901
Quarter 2	F10.239
Quarter 2	F10.230
Quarter 2	K70.11
Quarter 2	I48.19
Quarter 2	N17.9
Quarter 2	L03.115
Quarter 2	I21.4
Quarter 2	J06.9
Quarter 2	I16.1
Quarter 2	R07.89
Quarter 2	I12.9
Quarter 2	L03.115
Quarter 2	I21.4
Quarter 2	F10.239
Quarter 2	I25.110
Quarter 2	R53.1
Quarter 2	L97.529
Quarter 2	D57.459
Quarter 2	M54.89
Quarter 2	I48.21
Quarter 2	A41.9
Quarter 2	K85.20
Quarter 2	M46.28
Quarter 2	D50.9
Quarter 2	M86.9
Quarter 2	A08.4
Quarter 2	E03.9
Quarter 2	Z51.11
Quarter 2	I21.4
Quarter 2	E51.2
Quarter 2	I11.0
Quarter 2	I21.4
Quarter 2	I50.23
Quarter 2	I11.0
Quarter 2	D35.2
Quarter 2	C92.00
Quarter 2	K70.31
Quarter 2	K02.9
Quarter 2	D57.00
Quarter 2	I21.29
Quarter 2	K80.20
Quarter 2	K85.20
Quarter 2	I48.0
Quarter 2	U07.1
Quarter 2	I13.0
Quarter 2	K70.10
Quarter 2	A41.51
Quarter 2	U07.1
Quarter 2	A41.02
Quarter 2	K92.2
Quarter 2	I21.4
Quarter 2	G92
Quarter 2	K50.813
Quarter 2	G40.89
Quarter 2	I48.20
Quarter 2	I25.110
Quarter 2	A41.89
Quarter 2	I31.3
Quarter 2	I50.23
Quarter 2	D50.9
Quarter 2	M54.5
Quarter 2	B15.9
Quarter 2	I11.0
Quarter 2	T82.868A
Quarter 2	C19
Quarter 2	I63.412
Quarter 2	I12.0
Quarter 2	I13.2
Quarter 2	L03.116
Quarter 2	G47.09
Quarter 2	I21.4
Quarter 2	L03.115
Quarter 2	J69.0
Quarter 2	S42.201A
Quarter 2	R50.9
Quarter 2	B20
Quarter 2	T40.5X1A
Quarter 2	F10.239
Quarter 2	K70.10
Quarter 2	E83.52
Quarter 2	E87.79
Quarter 2	I25.110
Quarter 2	R62.7
Quarter 2	G89.3
Quarter 2	N39.0
Quarter 2	C50.912
Quarter 2	U07.1
Quarter 2	L73.2
Quarter 2	A04.0
Quarter 2	E87.5
Quarter 2	L03.113
Quarter 2	R55
Quarter 2	G31.83
Quarter 2	E86.0
Quarter 2	I61.0
Quarter 2	L03.90
Quarter 2	I20.0
Quarter 2	I26.99
Quarter 2	M66.0
Quarter 2	M06.4
Quarter 2	C79.89
Quarter 2	M84.58XA
Quarter 2	F50.00
Quarter 2	D50.9
[truncated: 3,520 more rows]

## Sheet: VA
Date of Discharge	Principal ICD10
Quarter 1	A41.9'
Quarter 1	A41.9'
Quarter 1	A41.9'
Quarter 1	A41.9'
Quarter 1	A41.9'
Quarter 1	A41.9'
Quarter 1	A41.9'
Quarter 1	A41.9'
Quarter 1	A41.9'
Quarter 1	A41.9'
Quarter 1	A41.9'
Quarter 1	A41.9'
Quarter 1	A41.9'
Quarter 1	A41.9'
Quarter 1	A41.9'
Quarter 1	A41.9'
Quarter 1	A41.9'
Quarter 1	I21.4'
Quarter 1	I21.4'
Quarter 1	I21.4'
Quarter 1	I21.4'
Quarter 1	I21.4'
Quarter 1	I21.4'
Quarter 1	I21.4'
Quarter 1	I21.4'
Quarter 1	I21.4'
Quarter 1	I21.4'
Quarter 1	I21.4'
Quarter 1	I21.4'
Quarter 1	I21.4'
Quarter 1	I25.10'
Quarter 1	I25.10'
Quarter 1	I25.10'
Quarter 1	I25.10'
Quarter 1	I25.10'
Quarter 1	I25.10'
Quarter 1	I25.10'
Quarter 1	I25.10'
Quarter 1	I25.10'
Quarter 1	I25.10'
Quarter 1	I25.10'
Quarter 1	J96.01'
Quarter 1	J96.01'
Quarter 1	J96.01'
Quarter 1	J96.01'
Quarter 1	J96.01'
Quarter 1	J96.01'
Quarter 1	J96.01'
Quarter 1	J96.01'
Quarter 1	J96.01'
Quarter 1	J96.01'
Quarter 1	I13.0'
Quarter 1	I13.0'
Quarter 1	I13.0'
Quarter 1	I13.0'
Quarter 1	I13.0'
Quarter 1	I13.0'
Quarter 1	I13.0'
Quarter 1	I25.118'
Quarter 1	I25.118'
Quarter 1	I25.118'
Quarter 1	I25.118'
Quarter 1	I25.118'
Quarter 1	I25.118'
Quarter 1	I47.1'
Quarter 1	I47.1'
Quarter 1	I47.1'
Quarter 1	I47.1'
Quarter 1	I47.1'
Quarter 1	I47.1'
Quarter 1	I11.0'
Quarter 1	I11.0'
Quarter 1	I11.0'
Quarter 1	I11.0'
Quarter 1	I11.0'
Quarter 1	I11.0'
Quarter 1	I34.0'
Quarter 1	I34.0'
Quarter 1	I34.0'
Quarter 1	I34.0'
Quarter 1	I34.0'
Quarter 1	I34.0'
Quarter 1	D62.'
Quarter 1	D62.'
Quarter 1	D62.'
Quarter 1	D62.'
Quarter 1	D62.'
Quarter 1	D62.'
Quarter 1	I48.0'
Quarter 1	I48.0'
Quarter 1	I48.0'
Quarter 1	I48.0'
Quarter 1	I48.0'
Quarter 1	I35.0'
Quarter 1	I35.0'
Quarter 1	I35.0'
Quarter 1	I35.0'
Quarter 1	I35.0'
Quarter 1	R07.89'
Quarter 1	R07.89'
Quarter 1	R07.89'
Quarter 1	R07.89'
Quarter 1	R07.89'
Quarter 1	R55.'
Quarter 1	R55.'
Quarter 1	R55.'
Quarter 1	R55.'
Quarter 1	N17.9'
Quarter 1	N17.9'
Quarter 1	N17.9'
Quarter 1	N17.9'
Quarter 1	J44.1'
Quarter 1	J44.1'
Quarter 1	J44.1'
Quarter 1	J44.1'
Quarter 1	I95.1'
Quarter 1	I95.1'
Quarter 1	I95.1'
Quarter 1	I95.1'
Quarter 1	I48.91'
Quarter 1	I48.91'
Quarter 1	I48.91'
Quarter 1	I48.91'
Quarter 1	I63.9'
Quarter 1	I63.9'
Quarter 1	I63.9'
Quarter 1	I63.9'
Quarter 1	U07.1'
Quarter 1	U07.1'
Quarter 1	U07.1'
Quarter 1	U07.1'
Quarter 1	T82.855A'
Quarter 1	T82.855A'
Quarter 1	T82.855A'
Quarter 1	I48.92'
Quarter 1	I48.92'
Quarter 1	I48.92'
Quarter 1	F10.239'
Quarter 1	F10.239'
Quarter 1	F10.239'
Quarter 1	E11.52'
Quarter 1	E11.52'
Quarter 1	E11.52'
Quarter 1	L03.116'
Quarter 1	L03.116'
Quarter 1	L03.116'
Quarter 1	S06.5X0A'
Quarter 1	S06.5X0A'
Quarter 1	K56.600'
Quarter 1	K56.600'
Quarter 1	M10.9'
Quarter 1	M10.9'
Quarter 1	I31.3'
Quarter 1	I31.3'
Quarter 1	J69.0'
Quarter 1	J69.0'
Quarter 1	K21.9'
Quarter 1	K21.9'
Quarter 1	K62.5'
Quarter 1	K62.5'
Quarter 1	K92.2'
Quarter 1	K92.2'
Quarter 1	I13.2'
Quarter 1	I13.2'
Quarter 1	E11.00'
Quarter 1	E11.00'
Quarter 1	A41.59'
Quarter 1	A41.59'
Quarter 1	A41.50'
Quarter 1	A41.50'
Quarter 1	C22.0'
Quarter 1	C22.0'
Quarter 1	I50.23'
Quarter 1	I50.23'
Quarter 1	I48.19'
Quarter 1	I48.19'
Quarter 1	I62.9'
Quarter 1	I62.9'
Quarter 1	I21.A1'
Quarter 1	I21.A1'
Quarter 1	I82.413'
Quarter 1	I82.413'
Quarter 1	R41.82'
Quarter 1	R41.82'
Quarter 1	T83.511A'
Quarter 1	T83.511A'
Quarter 1	R19.7'
Quarter 1	R19.7'
Quarter 1	T82.857A'
Quarter 1	T82.857A'
Quarter 1	T83.512A'
Quarter 1	T87.44'
Quarter 1	T85.71XA'
Quarter 1	S02.121A'
Quarter 1	R53.1'
Quarter 1	S02.31XA'
Quarter 1	S06.4X0A'
Quarter 1	T82.868A'
Quarter 1	I87.8'
Quarter 1	I50.21'
Quarter 1	I50.22'
Quarter 1	I35.1'
Quarter 1	I48.3'
Quarter 1	I34.1'
Quarter 1	I35.2'
Quarter 1	I44.2'
Quarter 1	I50.43'
Quarter 1	I61.8'
Quarter 1	I61.9'
Quarter 1	H81.20'
Quarter 1	I07.1'
Quarter 1	I16.1'
Quarter 1	I50.814'
Quarter 1	I25.110'
Quarter 1	I27.20'
Quarter 1	I27.82'
Quarter 1	I42.6'
Quarter 1	I61.0'
Quarter 1	I63.50'
Quarter 1	I16.0'
Quarter 1	I42.9'
Quarter 1	I47.2'
Quarter 1	C34.32'
Quarter 1	C77.2'
Quarter 1	C61.'
Quarter 1	C73.'
Quarter 1	C78.89'
Quarter 1	C79.89'
Quarter 1	C92.00'
Quarter 1	D50.0'
Quarter 1	A41.51'
Quarter 1	A41.89'
Quarter 1	C25.9'
Quarter 1	E11.65'
Quarter 1	D68.61'
Quarter 1	D86.89'
Quarter 1	I24.9'
Quarter 1	I25.119'
Quarter 1	I26.99'
Quarter 1	E11.22'
Quarter 1	E11.649'
Quarter 1	E87.1'
Quarter 1	E87.79'
Quarter 1	E88.3'
Quarter 1	F10.129'
Quarter 1	E85.4'
Quarter 1	F10.231'
Quarter 1	F10.229'
Quarter 1	G21.11'
Quarter 1	G43.809'
Quarter 1	G72.49'
Quarter 1	G45.9'
Quarter 1	G90.3'
Quarter 1	L03.115'
Quarter 1	L03.113'
Quarter 1	L03.114'
Quarter 1	L30.9'
Quarter 1	K86.1'
Quarter 1	L02.01'
Quarter 1	J96.21'
Quarter 1	K22.10'
Quarter 1	K22.2'
Quarter 1	K25.4'
Quarter 1	I97.191'
Quarter 1	K58.0'
Quarter 1	K64.8'
Quarter 1	K11.5'
Quarter 1	K27.9'
Quarter 1	K56.690'
Quarter 1	K59.00'
Quarter 1	K57.91'
Quarter 1	K59.09'
Quarter 1	J96.00'
Quarter 1	K21.0'
Quarter 1	K26.4'
Quarter 1	J15.9'
Quarter 1	J18.9'
Quarter 1	I97.130'
Quarter 1	J15.8'
Quarter 1	J47.9'
Quarter 1	J70.1'
Quarter 1	J82.'
Quarter 1	I87.2'
Quarter 1	I95.2'
Quarter 1	J43.9'
Quarter 1	M17.11'
Quarter 1	M31.6'
Quarter 1	M51.16'
Quarter 1	M51.26'
Quarter 1	M86.171'
Quarter 1	N32.89'
Quarter 1	N39.0'
Quarter 1	N40.1'
Quarter 1	N13.6'
Quarter 1	K57.31'
Quarter 1	K70.10'
Quarter 1	K70.30'
Quarter 1	K70.31'
Quarter 1	L98.2'
Quarter 1	R00.2'
Quarter 1	R06.00'
Quarter 1	R06.09'
Quarter 1	R26.81'
Quarter 1	R00.1'
Quarter 1	S27.0XXA'
Quarter 1	S29.9XXA'
Quarter 1	S50.01XA'
Quarter 1	S72.044A'
Quarter 1	S82.51XA'
Quarter 1	T82.42XA'
Quarter 1	T82.897A'
Quarter 1	K71.10'
Quarter 1	R62.7'
Quarter 1	R16.0'
Quarter 1	R26.89'
Quarter 1	R42.'
Quarter 1	R07.2'
Quarter 1	R11.15'
Quarter 2	I48.19
Quarter 2	I63.9
Quarter 2	C77.2
Quarter 2	I49.5
Quarter 2	I50.41
Quarter 2	R13.12
Quarter 2	I35.0
Quarter 2	S72.145A
Quarter 2	J15.6
Quarter 2	A41.9
Quarter 2	J96.01
Quarter 2	K55.21
Quarter 2	F41.0
Quarter 2	I21.4
Quarter 2	I25.118
Quarter 2	F11.23
Quarter 2	K52.89
Quarter 2	F10.939
Quarter 2	A41.9
Quarter 2	I25.10
Quarter 2	I48.0
Quarter 2	R00.0
Quarter 2	I47.1
Quarter 2	R41.82
Quarter 2	G93.89
Quarter 2	R62.7
Quarter 2	D61.810
Quarter 2	I05.2
Quarter 2	M10.9
Quarter 2	R00.0
Quarter 2	G89.28
Quarter 2	G04.81
Quarter 2	I11.0
Quarter 2	K70.31
Quarter 2	T40.2X1A
Quarter 2	A40.0
Quarter 2	T81.41XA
Quarter 2	J42.
Quarter 2	I08.1
Quarter 2	E11.51
Quarter 2	I87.2
Quarter 2	I34.0
Quarter 2	F10.239
Quarter 2	J15.9
Quarter 2	I21.4
Quarter 2	K91.89
Quarter 2	I12.0
Quarter 2	I12.0
Quarter 2	L03.032
Quarter 2	K55.21
Quarter 2	I13.2
Quarter 2	I25.118
Quarter 2	I21.4
Quarter 2	I13.2
Quarter 2	F20.0
Quarter 2	U07.1
Quarter 2	I48.19
Quarter 2	S06.6X9A
Quarter 2	J44.9
Quarter 2	A41.9
Quarter 2	I87.2
Quarter 2	C10.3
Quarter 2	G40.409
Quarter 2	A41.9
Quarter 2	N30.41
Quarter 2	F10.239
Quarter 2	R62.7
Quarter 2	I50.23
Quarter 2	R55.
Quarter 2	R25.2
Quarter 2	I11.0
Quarter 2	I12.0
Quarter 2	I21.4
Quarter 2	C25.9
Quarter 2	I48.0
Quarter 2	K57.30
Quarter 2	L03.115
Quarter 2	C67.9
Quarter 2	I13.0
Quarter 2	U07.1
Quarter 2	I21.4
Quarter 2	I13.0
Quarter 2	I25.10
Quarter 2	J90.
Quarter 2	I35.0
Quarter 2	A41.51
Quarter 2	R00.2
Quarter 2	S22.41XA
Quarter 2	G20.
Quarter 2	N39.0
Quarter 2	T82.897A
Quarter 2	C22.0
Quarter 2	I25.110
Quarter 2	I48.0
Quarter 2	R55.
Quarter 2	I13.0
Quarter 2	J39.1
Quarter 2	A41.9
Quarter 2	R42.
Quarter 2	E11.43
Quarter 2	T82.7XXA
Quarter 2	K92.2
Quarter 2	I25.118
Quarter 2	E03.9
Quarter 2	B17.9
Quarter 2	M10.072
Quarter 2	R00.1
Quarter 2	I74.8
Quarter 2	R07.89
Quarter 2	G91.2
Quarter 2	S72.141A
Quarter 2	I85.10
Quarter 2	L03.114
Quarter 2	I70.262
Quarter 2	I21.4
Quarter 2	I42.0
Quarter 2	G35.
Quarter 2	R55.
Quarter 2	I21.02
Quarter 2	I21.4
Quarter 2	R42.
Quarter 2	N99.0
Quarter 2	J96.01
Quarter 2	R62.7
Quarter 2	I35.0
Quarter 2	B33.23
Quarter 2	I48.0
Quarter 2	I97.89
Quarter 2	F11.23
Quarter 2	I25.110
Quarter 2	K59.09
Quarter 2	J44.1
Quarter 2	T78.3XXA
Quarter 2	R05.
Quarter 2	S80.12XA
Quarter 2	R06.00
Quarter 2	K85.20
Quarter 2	A41.1
Quarter 2	M79.661
Quarter 2	I65.23
Quarter 2	I26.99
Quarter 2	I13.0
Quarter 2	I48.0
Quarter 2	R78.81
Quarter 2	A41.89
Quarter 2	M48.56XA
Quarter 2	I08.1
Quarter 2	I44.2
Quarter 2	T83.511A
Quarter 2	D72.19
Quarter 2	I47.1
Quarter 2	I26.99
Quarter 2	K92.1
Quarter 2	I21.4
Quarter 2	I82.402
Quarter 2	L03.116
Quarter 2	K56.600
Quarter 2	I48.19
Quarter 2	I48.91
Quarter 2	R55.
Quarter 2	I13.2
Quarter 2	Q21.1
Quarter 2	N39.0
Quarter 2	E11.69
Quarter 2	K20.90
Quarter 2	R00.2
Quarter 2	K74.60
Quarter 2	R78.81
Quarter 2	I25.810
Quarter 2	J96.01
Quarter 2	K22.6
Quarter 2	T18.128A
Quarter 2	S72.142A
Quarter 2	I21.4
Quarter 2	I35.0
Quarter 2	I08.1
Quarter 2	I25.10
Quarter 2	B02.9
Quarter 2	C25.0
Quarter 2	K92.2
Quarter 2	I48.91
Quarter 2	D62.
Quarter 2	N13.6
Quarter 2	J96.01
Quarter 2	C61.
Quarter 2	A41.9
Quarter 2	I48.19
Quarter 2	J96.21
Quarter 2	I13.2
Quarter 2	K92.2
Quarter 2	I95.2
Quarter 2	I47.2
Quarter 2	I48.0
Quarter 2	I95.2
Quarter 2	G06.1
Quarter 2	I48.91
Quarter 2	J96.01
Quarter 2	D62.
Quarter 2	I13.2
Quarter 2	I08.3
Quarter 2	M86.172
Quarter 2	J96.01
Quarter 2	T43.592A
Quarter 2	S89.91XA
Quarter 2	E11.69
Quarter 2	I11.0
Quarter 2	E27.40
Quarter 2	I25.119
Quarter 2	I20.0
Quarter 2	A04.72
Quarter 2	G97.82
Quarter 2	N39.0
Quarter 2	I12.9
Quarter 2	S72.142A
Quarter 2	I25.110
Quarter 2	I21.09
Quarter 2	A41.59
Quarter 2	A41.9
Quarter 2	M54.5
Quarter 2	D50.0
Quarter 2	F03.91
Quarter 2	T18.198A
Quarter 2	I21.4
Quarter 2	I21.4
Quarter 2	I25.10
Quarter 2	K70.31
Quarter 2	I25.111
Quarter 2	H53.2
Quarter 2	K70.10
Quarter 2	T82.855A
Quarter 2	B39.3
Quarter 2	M54.5
Quarter 2	I21.4
Quarter 2	R00.0
Quarter 2	D50.9
Quarter 2	I95.89
Quarter 2	I25.110
Quarter 2	I21.19
Quarter 2	N04.2
Quarter 2	J15.9
Quarter 2	E85.4
Quarter 2	K57.33
Quarter 2	N45.3
Quarter 2	J96.21
Quarter 2	T83.512A
Quarter 2	I21.4
Quarter 2	K56.49
Quarter 2	A41.9
Quarter 2	I48.0
Quarter 2	K57.32
Quarter 2	I25.10
Quarter 2	K56.41
Quarter 2	R04.2
Quarter 2	J96.22
Quarter 2	M25.851
Quarter 2	C79.89
Quarter 2	I13.0
Quarter 2	G93.1
Quarter 2	D50.9
Quarter 2	K27.9
Quarter 2	I13.0
Quarter 2	Z45.010
Quarter 2	T84.51XA
Quarter 2	I47.1
Quarter 2	J44.0
Quarter 2	I48.0
Quarter 2	R41.0
Quarter 2	A41.9
Quarter 2	J69.0
Quarter 2	L03.115
Quarter 2	A41.89
Quarter 2	I11.0
Quarter 2	R07.89
Quarter 2	A41.9
Quarter 2	R00.2
Quarter 2	J43.2
Quarter 2	J44.1
Quarter 2	I25.10
Quarter 2	A41.9
Quarter 2	I48.0
Quarter 2	J69.0
Quarter 2	I63.9
Quarter 2	I95.1
Quarter 2	S06.5X0A
Quarter 2	I61.9
Quarter 2	M94.0
Quarter 2	A41.89
Quarter 2	I95.1
Quarter 2	C10.9
Quarter 2	A40.3
Quarter 2	I21.A1
Quarter 2	I31.9
Quarter 2	J96.22
Quarter 2	A41.9
Quarter 2	R07.89
Quarter 2	I21.A1
Quarter 2	A41.51
Quarter 2	K92.2
Quarter 2	U07.1
Quarter 2	I35.0
Quarter 2	I35.0
Quarter 2	I11.0
Quarter 2	I26.94
Quarter 2	H34.231
Quarter 2	I11.0
Quarter 2	T83.511A
Quarter 2	I48.19
Quarter 2	I48.0
Quarter 2	E11.10
Quarter 2	R55.
Quarter 2	L03.115
Quarter 2	K57.32
Quarter 2	G45.8
Quarter 2	I47.2
Quarter 2	T78.3XXA
Quarter 2	I25.10
Quarter 2	E11.22
Quarter 2	G40.409
Quarter 2	K83.9
Quarter 2	F03.91
Quarter 2	S06.5X0A
Quarter 2	U07.1
Quarter 2	I11.0
Quarter 2	H81.10
Quarter 2	M84.58XA
Quarter 2	R42.
Quarter 2	I21.4
Quarter 2	I21.4
Quarter 2	A41.89
Quarter 2	R19.7
Quarter 2	I21.19
Quarter 2	T83.092A
Quarter 2	K52.9
Quarter 2	I97.191
Quarter 2	I48.19
Quarter 2	J96.21
Quarter 2	I21.4
Quarter 2	T82.855A
Quarter 2	K56.600
Quarter 2	I63.59
Quarter 2	I35.2
Quarter 2	I97.190
Quarter 2	E83.52
Quarter 2	S72.012A
Quarter 2	I31.3
Quarter 2	R42.
Quarter 2	I97.190
Quarter 2	G56.31
Quarter 2	I48.92
Quarter 2	K25.9
Quarter 2	I61.1
Quarter 2	C61.
Quarter 2	R10.13
Quarter 2	N39.0
Quarter 2	R07.89
Quarter 2	A41.89
Quarter 2	I50.23
Quarter 2	F18.159
Quarter 2	F03.90
Quarter 2	F10.239
Quarter 2	I45.6
Quarter 2	K61.0
Quarter 2	I21.4
Quarter 2	I13.0
Quarter 2	U07.1
Quarter 2	R17.
Quarter 2	J44.1
Quarter 2	I63.89
Quarter 2	E11.69
Quarter 2	T84.011A
Quarter 2	I95.1
Quarter 2	I47.1
Quarter 2	D62.
Quarter 2	I48.19
Quarter 2	I13.0
Quarter 2	I50.23
Quarter 2	A41.51
Quarter 2	Z45.010
Quarter 2	E86.0
Quarter 2	J96.92
Quarter 2	I63.89
Quarter 2	K04.6
Quarter 2	A41.9
Quarter 2	R42.
Quarter 2	J15.9
Quarter 2	I21.4
Quarter 2	A41.9
Quarter 2	I21.19
Quarter 2	I50.22
Quarter 2	F10.231
Quarter 2	U07.1
Quarter 2	T82.590A
Quarter 2	I67.89
Quarter 2	F10.239
Quarter 2	S06.5X9A
Quarter 2	E87.0
Quarter 2	J69.0
Quarter 2	T83.510A
Quarter 2	I21.4
Quarter 2	R00.2
Quarter 2	I50.23
Quarter 2	R07.89
Quarter 2	I13.0
Quarter 2	R07.89
Quarter 3	I63.542
Quarter 3	U07.1
Quarter 3	S72.142A
Quarter 3	U07.1
Quarter 3	L30.9
Quarter 3	U07.1
Quarter 3	D62.
Quarter 3	U07.1
Quarter 3	A41.9
Quarter 3	U07.1
Quarter 3	N18.9
Quarter 3	C06.2
Quarter 3	I21.4
Quarter 3	I21.4
Quarter 3	K11.20
Quarter 3	F10.231
Quarter 3	S02.122D
Quarter 3	F14.23
Quarter 3	I13.0
Quarter 3	S02.122D
Quarter 3	I48.91
Quarter 3	T78.3XXA
Quarter 3	U07.1
Quarter 3	T82.03XA
Quarter 3	I95.1
Quarter 3	F10.939
Quarter 3	J96.01
Quarter 3	U07.1
Quarter 3	I26.99
Quarter 3	C81.90
Quarter 3	F10.20
Quarter 3	I21.4
Quarter 3	U07.1
Quarter 3	E87.0
Quarter 3	I21.4
Quarter 3	J96.01
Quarter 3	I10.
Quarter 3	K70.31
Quarter 3	F03.90
Quarter 3	T82.857A
Quarter 3	I48.0
Quarter 3	I48.0
Quarter 3	N39.0
Quarter 3	I11.0
Quarter 3	G45.9
Quarter 3	K31.811
Quarter 3	M54.5
Quarter 3	I11.0
Quarter 3	U07.1
Quarter 3	R51.9
Quarter 3	I48.91
Quarter 3	G40.909
Quarter 3	R07.89
Quarter 3	K57.31
Quarter 3	I63.412
Quarter 3	I13.0
Quarter 3	U07.1
Quarter 3	I13.2
Quarter 3	I48.92
Quarter 3	U07.1
Quarter 3	R29.6
Quarter 3	U07.1
Quarter 3	R53.1
Quarter 3	I95.1
Quarter 3	I47.1
Quarter 3	U07.1
Quarter 3	I21.4
Quarter 3	U07.1
Quarter 3	A41.9
Quarter 3	R00.0
Quarter 3	R50.83
Quarter 3	I50.33
Quarter 3	I48.91
Quarter 3	K57.31
Quarter 3	T87.44
Quarter 3	I13.0
Quarter 3	T83.511A
Quarter 3	U07.1
Quarter 3	N40.1
Quarter 3	I25.10
Quarter 3	K92.2
Quarter 3	A41.89
Quarter 3	J96.21
Quarter 3	R53.81
Quarter 3	J96.01
Quarter 3	I25.10
Quarter 3	U07.1
Quarter 3	K26.4
Quarter 3	J96.01
Quarter 3	I13.0
Quarter 3	I48.91
Quarter 3	I47.1
Quarter 3	R07.9
Quarter 3	M86.172
Quarter 3	R55.
Quarter 3	I21.3
Quarter 3	I25.10
Quarter 3	I25.110
Quarter 3	I13.0
Quarter 3	U07.1
Quarter 3	K30.
Quarter 3	J96.21
Quarter 3	U07.1
Quarter 3	U07.1
Quarter 3	I21.4
Quarter 3	I13.0
Quarter 3	T83.512A
Quarter 3	U07.1
Quarter 3	G45.9
Quarter 3	D62.
Quarter 3	N39.0
Quarter 3	I25.5
Quarter 3	I25.110
Quarter 3	I20.9
Quarter 3	I25.110
Quarter 3	D62.
Quarter 3	I82.531
Quarter 3	E11.00
Quarter 3	J96.01
Quarter 3	K85.90
Quarter 3	J90.
Quarter 3	I48.19
Quarter 3	K70.31
Quarter 3	I47.2
Quarter 3	M79.671
Quarter 3	J96.00
Quarter 3	S76.012A
Quarter 3	I13.0
Quarter 3	J96.20
Quarter 3	T83.518A
Quarter 3	I95.1
Quarter 3	I35.0
Quarter 3	A41.9
Quarter 3	U07.1
Quarter 3	J44.1
Quarter 3	T82.6XXA
Quarter 3	M25.551
Quarter 3	B20.
Quarter 3	J96.01
Quarter 3	I25.118
Quarter 3	I48.0
Quarter 3	I25.10
Quarter 3	U07.1
Quarter 3	I21.4
Quarter 3	R62.7
Quarter 3	K25.4
Quarter 3	I21.4
Quarter 3	E86.0
Quarter 3	I95.2
Quarter 3	S82.451A
Quarter 3	A41.51
Quarter 3	R55.
Quarter 3	J96.21
Quarter 3	J96.01
Quarter 3	H81.399
Quarter 3	F10.239
Quarter 3	I47.2
Quarter 3	U07.1
Quarter 3	R62.7
Quarter 3	I25.10
Quarter 3	E11.52
Quarter 3	S02.2XXA
Quarter 3	F03.90
Quarter 3	E66.01
Quarter 3	U07.1
Quarter 3	I13.0
Quarter 3	I21.A1
Quarter 3	D50.9
Quarter 3	R50.9
Quarter 3	I25.118
Quarter 3	S01.04XA
Quarter 3	I11.0
Quarter 3	G45.9
Quarter 3	R62.7
Quarter 3	R55.
Quarter 3	U07.1
Quarter 3	I48.92
Quarter 3	J96.01
Quarter 3	J96.01
Quarter 3	I63.50
Quarter 3	J96.01
Quarter 3	F10.139
Quarter 3	I47.1
Quarter 3	I62.01
Quarter 3	I33.0
Quarter 3	D62.
Quarter 3	I13.0
Quarter 3	I50.23
Quarter 3	I13.0
Quarter 3	S00.03XA
Quarter 3	U07.1
Quarter 3	M54.16
Quarter 3	I48.91
Quarter 3	K57.30
Quarter 3	C25.0
Quarter 3	J44.1
Quarter 3	U07.1
Quarter 3	I50.22
Quarter 3	A41.9
Quarter 3	N39.0
Quarter 3	I16.0
Quarter 3	E87.1
Quarter 3	M80.051A
Quarter 3	D62.
Quarter 3	I25.110
Quarter 3	K92.2
Quarter 3	L03.115
Quarter 3	R62.7
Quarter 3	F10.239
Quarter 3	I48.19
Quarter 3	S05.12XA
Quarter 3	I11.0
Quarter 3	D62.
Quarter 3	L03.115
Quarter 3	I48.0
Quarter 3	I13.2
Quarter 3	T82.855A
Quarter 3	I21.4
Quarter 3	U07.1
Quarter 3	I20.0
Quarter 3	L03.115
Quarter 3	R06.00
Quarter 3	J44.1
Quarter 3	I48.4
Quarter 3	I47.1
Quarter 3	R62.7
Quarter 3	T85.628A
Quarter 3	I63.433
Quarter 3	I49.3
Quarter 3	C22.0
Quarter 3	K71.2
Quarter 3	E87.1
Quarter 3	F10.120
Quarter 3	I12.0
Quarter 3	I21.4
Quarter 3	T82.855A
Quarter 3	N99.89
Quarter 3	I48.3
Quarter 3	D62.
Quarter 3	I47.1
Quarter 3	A41.9
Quarter 3	I13.0
Quarter 3	E87.1
Quarter 3	A41.9
Quarter 3	I13.0
Quarter 3	U07.1
Quarter 3	D62.
Quarter 3	A04.72
Quarter 3	F03.90
Quarter 3	I70.261
Quarter 3	F10.139
Quarter 3	K56.41
Quarter 3	K31.1
Quarter 3	E85.4
Quarter 3	I87.2
Quarter 3	I47.2
Quarter 3	U07.1
Quarter 3	I48.0
Quarter 3	S72.041A
Quarter 3	T86.11
Quarter 3	M54.12
Quarter 3	T85.09XA
Quarter 3	F10.229
Quarter 3	C17.0
Quarter 3	A41.4
Quarter 3	D12.0
Quarter 3	E66.2
Quarter 3	I11.0
Quarter 3	I44.2
Quarter 3	J96.01
Quarter 3	I48.0
Quarter 3	I95.1
Quarter 3	I47.1
Quarter 3	J84.116
Quarter 3	J96.01
Quarter 3	E83.51
Quarter 3	D62.
Quarter 3	E87.6
Quarter 3	I48.0
Quarter 3	G20.
Quarter 3	A41.89
Quarter 3	I38.
Quarter 3	S27.0XXA
Quarter 3	U07.1
Quarter 3	E86.0
Quarter 3	S72.142A
Quarter 3	D15.1
Quarter 3	I69.354
Quarter 3	I48.19
Quarter 3	G93.40
Quarter 3	N17.9
Quarter 3	J15.7
Quarter 3	U07.1
Quarter 3	H53.2
Quarter 3	I21.4
Quarter 3	I47.1
Quarter 3	A41.9
Quarter 3	I13.0
Quarter 3	J96.21
Quarter 3	S06.6X0A
Quarter 3	I44.2
Quarter 3	U07.1
Quarter 3	I48.0
Quarter 3	I35.0
Quarter 3	I25.10
Quarter 3	U07.1
Quarter 3	I48.19
Quarter 3	I35.0
Quarter 3	I13.0
Quarter 3	I25.110
Quarter 3	I44.1
Quarter 3	T18.108A
Quarter 3	K85.90
Quarter 3	I11.0
Quarter 3	T82.199A
Quarter 3	I21.4
Quarter 3	I97.638
Quarter 3	R45.851
Quarter 3	K57.92
Quarter 3	N14.1
Quarter 3	I38.
Quarter 3	I35.0
Quarter 3	N39.0
Quarter 3	I13.0
Quarter 3	E11.65
Quarter 3	I21.4
Quarter 3	I95.2
Quarter 3	M70.62
Quarter 3	R55.
Quarter 3	A41.9
Quarter 3	R55.
Quarter 3	I25.110
Quarter 3	I21.4
Quarter 3	I13.0
Quarter 3	L03.115
Quarter 3	I48.92
Quarter 3	I48.19
Quarter 3	R29.6
Quarter 3	T81.49XA
Quarter 3	I21.4
Quarter 3	K92.0
Quarter 3	T83.512A
Quarter 3	I11.0
Quarter 3	I35.1
Quarter 3	I48.92
Quarter 3	N17.9
Quarter 3	I63.511
Quarter 3	I50.33
Quarter 3	I50.33
Quarter 3	C22.0
Quarter 3	N39.0
Quarter 3	K70.11
Quarter 3	I48.4
Quarter 3	J44.1
Quarter 3	I25.110
Quarter 3	J96.01
Quarter 3	I21.4
Quarter 3	A41.01
Quarter 3	I77.74
Quarter 3	I97.191
Quarter 3	G40.89
Quarter 3	G40.309
Quarter 3	J84.10
Quarter 3	J69.0
Quarter 3	G96.01
Quarter 3	N13.2
Quarter 3	I25.110
Quarter 3	I13.0
Quarter 3	I63.412
Quarter 3	I21.4
Quarter 3	T82.855A
Quarter 3	I95.1
Quarter 3	R33.9
Quarter 4	C19.
Quarter 4	K65.2
Quarter 4	E11.52
Quarter 4	G95.9
Quarter 4	I62.9
Quarter 4	U07.1
Quarter 4	C68.0
Quarter 4	D35.2
Quarter 4	A41.9
Quarter 4	I63.9
Quarter 4	E51.2
Quarter 4	E11.10
Quarter 4	K21.9
Quarter 4	R62.7
Quarter 4	I95.1
Quarter 4	I21.4
Quarter 4	I25.810
Quarter 4	I61.8
Quarter 4	E11.65
Quarter 4	I35.0
Quarter 4	C79.51
Quarter 4	E11.52
Quarter 4	I11.0
Quarter 4	I50.23
Quarter 4	I13.0
Quarter 4	U07.1
Quarter 4	I48.0
Quarter 4	M54.5
Quarter 4	R56.9
Quarter 4	E11.10
Quarter 4	N17.8
Quarter 4	I48.0
Quarter 4	U07.1
Quarter 4	I48.19
Quarter 4	C79.51
Quarter 4	I35.0
Quarter 4	I11.0
Quarter 4	R41.82
Quarter 4	J96.01
Quarter 4	I13.0
Quarter 4	N17.0
Quarter 4	I21.4
Quarter 4	N17.9
Quarter 4	I62.9
Quarter 4	R07.89
Quarter 4	G47.33
Quarter 4	G43.909
Quarter 4	K92.2
Quarter 4	I16.0
Quarter 4	K94.13
Quarter 4	T38.2X1A
Quarter 4	I48.92
Quarter 4	T83.022A
Quarter 4	I13.0
Quarter 4	N40.1
Quarter 4	C25.0
Quarter 4	M62.82
Quarter 4	R50.9
Quarter 4	A41.9
Quarter 4	I35.0
Quarter 4	J96.01
Quarter 4	I21.4
Quarter 4	C34.90
Quarter 4	E10.10
Quarter 4	T78.3XXA
Quarter 4	K14.8
Quarter 4	R31.0
Quarter 4	I48.91
Quarter 4	I13.0
Quarter 4	J44.1
Quarter 4	D50.0
Quarter 4	C71.1
Quarter 4	I48.92
Quarter 4	N17.9
Quarter 4	L03.116
Quarter 4	K76.9
Quarter 4	I11.0
Quarter 4	E87.1
Quarter 4	J69.0
Quarter 4	S42.252A
Quarter 4	I21.A1
Quarter 4	U07.1
Quarter 4	I11.0
Quarter 4	I25.118
Quarter 4	I48.0
Quarter 4	I26.99
Quarter 4	R94.39
Quarter 4	U07.1
Quarter 4	D50.0
Quarter 4	R04.0
Quarter 4	I48.19
Quarter 4	A41.51
Quarter 4	I48.91
Quarter 4	I11.0
Quarter 4	F10.239
Quarter 4	U07.1
Quarter 4	R07.9
Quarter 4	A41.9
Quarter 4	R50.82
Quarter 4	U07.1
Quarter 4	E11.65
Quarter 4	K31.811
Quarter 4	G89.18
Quarter 4	C70.0
Quarter 4	E11.69
Quarter 4	I13.0
Quarter 4	K57.93
Quarter 4	R55.
Quarter 4	E83.51
Quarter 4	A41.89
Quarter 4	J96.21
Quarter 4	N13.6
Quarter 4	F13.239
Quarter 4	M79.672
Quarter 4	K70.31
Quarter 4	A41.9
Quarter 4	A41.9
Quarter 4	A41.51
Quarter 4	K57.31
Quarter 4	M54.16
Quarter 4	I25.118
Quarter 4	J44.1
Quarter 4	I21.4
Quarter 4	J96.01
Quarter 4	K31.84
Quarter 4	Z01.810
Quarter 4	I63.59
Quarter 4	J15.9
Quarter 4	I82.403
Quarter 4	M47.12
Quarter 4	A41.89
Quarter 4	R29.6
Quarter 4	C22.0
Quarter 4	I21.A1
Quarter 4	F01.51
Quarter 4	I27.29
Quarter 4	J44.1
Quarter 4	S06.5X0A
Quarter 4	K29.70
Quarter 4	E87.5
Quarter 4	I77.6
Quarter 4	K57.31
Quarter 4	R19.09
Quarter 4	I16.0
Quarter 4	A19.8
Quarter 4	R07.89
Quarter 4	M48.061
Quarter 4	R07.89
Quarter 4	G30.9
Quarter 4	M86.9
Quarter 4	T83.122A
Quarter 4	J96.00
Quarter 4	A31.2
Quarter 4	A41.89
Quarter 4	K70.10
Quarter 4	I44.1
Quarter 4	E11.69
Quarter 4	I21.4
Quarter 4	U07.1
Quarter 4	I48.0
Quarter 4	R07.9
Quarter 4	A41.9
Quarter 4	C34.11
Quarter 4	U07.1
Quarter 4	I08.3
Quarter 4	C34.90
Quarter 4	F03.91
Quarter 4	I35.0
Quarter 4	R62.7
Quarter 4	G30.9
Quarter 4	C34.90
Quarter 4	R55.
Quarter 4	I25.110
Quarter 4	S06.5X0A
Quarter 4	T83.511A
Quarter 4	I49.5
Quarter 4	I25.10
Quarter 4	I13.0
Quarter 4	I48.0
Quarter 4	I21.4
Quarter 4	J95.89
Quarter 4	G03.0
Quarter 4	I95.2
Quarter 4	T80.211A
Quarter 4	T83.512A
Quarter 4	E11.65
Quarter 4	R78.81
Quarter 4	R07.9
Quarter 4	K70.31
Quarter 4	I95.1
Quarter 4	R03.0
Quarter 4	F10.239
Quarter 4	Q21.1
Quarter 4	I63.81
Quarter 4	I25.110
Quarter 4	K70.31
Quarter 4	I08.3
Quarter 4	J44.9
Quarter 4	I63.81
Quarter 4	A41.01
Quarter 4	I50.23
Quarter 4	I63.40
Quarter 4	N39.0
Quarter 4	J96.01
Quarter 4	C22.0
Quarter 4	K86.89
Quarter 4	I48.0
Quarter 4	T78.3XXA
Quarter 4	I12.0
Quarter 4	I49.3
Quarter 4	R07.89
Quarter 4	R07.89
Quarter 4	T85.71XA
Quarter 4	N39.0
Quarter 4	I11.0
Quarter 4	K25.4
Quarter 4	S46.002A
Quarter 4	I35.0
Quarter 4	I13.0
Quarter 4	M79.661
Quarter 4	I25.110
Quarter 4	J69.0
Quarter 4	K91.840
Quarter 4	A41.51
Quarter 4	I21.4
Quarter 4	I13.0
Quarter 4	D72.820
Quarter 4	C83.39
Quarter 4	F10.239
Quarter 4	I63.59
Quarter 4	R07.89
Quarter 4	F11.13
Quarter 4	I11.0
Quarter 4	N39.0
Quarter 4	E11.10
Quarter 4	C22.0
Quarter 4	I21.4
Quarter 4	M10.9
Quarter 4	J96.01
Quarter 4	T75.3XXA
Quarter 4	J96.01
Quarter 4	I21.A1
Quarter 4	A41.9
Quarter 4	S72.491A
Quarter 4	C34.12
Quarter 4	A41.51
Quarter 4	I35.0
Quarter 4	R53.1
Quarter 4	I50.810
Quarter 4	I48.91
Quarter 4	G45.8
Quarter 4	E86.0
Quarter 4	K94.13
Quarter 4	I48.92
Quarter 4	I48.19
Quarter 4	A41.89
Quarter 4	D59.0
Quarter 4	I25.10
Quarter 4	D50.9
Quarter 4	J96.21
Quarter 4	M48.061
Quarter 4	E11.649
Quarter 4	I70.245
Quarter 4	A08.4
Quarter 4	E05.90
Quarter 4	I21.4
Quarter 4	I48.0
Quarter 4	C34.2
Quarter 4	G04.90
Quarter 4	A41.9
Quarter 4	I50.23
Quarter 4	S06.6X1A
Quarter 4	J44.1
Quarter 4	J15.9
Quarter 4	K52.9
Quarter 4	C67.9
Quarter 4	I48.0
Quarter 4	I26.99
Quarter 4	G62.89
Quarter 4	F10.139
Quarter 4	G40.409
Quarter 4	A41.9
Quarter 4	J44.1
Quarter 4	J96.01
Quarter 4	B34.8
Quarter 4	D46.9
Quarter 4	T86.41
Quarter 4	A41.9
Quarter 4	L03.031
Quarter 4	I13.0
Quarter 4	I35.0
Quarter 4	F10.239
Quarter 4	T81.49XA
Quarter 4	T84.52XA
Quarter 4	E11.65
Quarter 4	R62.7
Quarter 4	I50.23
Quarter 4	S90.822A
Quarter 4	I13.0
Quarter 4	I25.10
Quarter 4	E11.610
Quarter 4	I21.4
Quarter 4	S52.572A
Quarter 4	D12.0
Quarter 4	I25.10
Quarter 4	K92.2
Quarter 4	I35.0
Quarter 4	I08.3
Quarter 4	I47.1
Quarter 4	J15.9
Quarter 4	R26.81
Quarter 4	I42.2
Quarter 4	I48.19
Quarter 4	I26.94
Quarter 4	F41.0
Quarter 4	G62.9
Quarter 4	D50.9
Quarter 4	S06.5X9A
Quarter 4	A41.9
Quarter 4	N17.9
Quarter 4	I35.0
Quarter 4	K52.9
Quarter 4	A41.51
Quarter 4	I21.02
Quarter 4	I87.2
Quarter 4	T82.7XXA
Quarter 4	A09.
Quarter 4	R41.82
Quarter 4	I47.1
Quarter 4	E11.52
Quarter 4	N99.530
Quarter 4	K72.90
Quarter 4	K26.4
Quarter 4	M48.062
Quarter 4	R41.82
Quarter 4	I47.1
Quarter 4	I25.10
Quarter 4	F03.90
Quarter 4	I49.5
Quarter 4	N17.9
Quarter 4	A41.9
Quarter 4	L23.4
Quarter 4	T82.7XXA
Quarter 4	A08.4
Quarter 4	R55.
Quarter 4	I42.8
Quarter 4	S32.040A
Quarter 4	K59.09
Quarter 4	K92.1
Quarter 4	E66.2
Quarter 4	N39.0
Quarter 4	I48.21
Quarter 4	I50.23
Quarter 4	I82.412
Quarter 4	R07.89
Quarter 4	E85.82
Quarter 4	N04.2
Quarter 4	I71.2
Quarter 4	J96.21
Quarter 4	E87.79
Quarter 4	J96.22
Quarter 4	I35.0
Quarter 4	I21.4
Quarter 4	I35.0
Quarter 4	A41.89
Quarter 4	J44.1
Quarter 4	I21.4
Quarter 4	J96.21
Quarter 4	I50.23
Quarter 4	I95.1
Quarter 4	I69.354
Quarter 4	D50.0
Quarter 4	T82.598A
Quarter 4	F14.23
Quarter 4	R73.9
Quarter 4	F11.13
Quarter 4	E87.1
Quarter 4	R26.2
Quarter 4	N17.9
Quarter 4	A41.9
Quarter 4	I33.9
Quarter 4	T83.511A
Quarter 4	N32.0
Quarter 4	K85.10
Quarter 4	I50.33
Quarter 4	M46.26
Quarter 4	I31.9
Quarter 4	I82.412
Quarter 4	K57.31
Quarter 4	I21.4
Quarter 4	A41.89
Quarter 4	B02.30
Quarter 4	K92.2
Quarter 4	C61.
Quarter 4	I25.10
Quarter 4	I47.1
Quarter 4	R41.82
Quarter 4	I13.2
Quarter 4	R20.0
Quarter 4	A41.9
Quarter 4	I26.92
Quarter 4	R00.0
Quarter 4	I26.99
Quarter 4	L02.411
Quarter 4	K27.9
Quarter 4	A41.9
Quarter 4	R55.
Quarter 4	I16.1
Quarter 4	I42.8
Quarter 4	K92.2
Quarter 4	K94.23
Quarter 4	A41.89
Quarter 4	I48.0
Quarter 4	E83.39
Quarter 4	C78.6
Quarter 4	I25.10
Quarter 4	K21.9
Quarter 4	D12.3
Quarter 4	J15.9
Quarter 4	C22.0
Quarter 4	I21.4
Quarter 4	C79.51
Quarter 4	I26.99
Quarter 4	R29.898
Quarter 4	R07.89
Quarter 4	K92.2
Quarter 4	M84.58XA
Quarter 4	D50.9
Quarter 4	K21.9
Quarter 4	I47.1
Quarter 4	C71.9
Quarter 4	H81.10
Quarter 4	I48.19
Quarter 4	I21.4
Quarter 4	D50.9
Quarter 4	I25.10
Quarter 4	I13.0
Quarter 4	I63.9
Quarter 4	I69.398
Quarter 4	I47.1
Quarter 4	J44.1
Quarter 4	C22.0
Quarter 4	K63.5
Quarter 4	I49.5
Quarter 4	I25.10
Quarter 4	H81.399
Quarter 4	I26.94
Quarter 4	G45.9
Quarter 4	I48.92
Quarter 4	K57.12
Quarter 4	I11.0
Quarter 4	K80.00
Quarter 4	D12.2
Quarter 4	S01.01XA
Quarter 4	F10.239
Quarter 4	R00.1
Quarter 4	I13.0
Quarter 4	I13.0
Quarter 4	I63.9
Quarter 4	U07.1
Quarter 4	R07.89
Quarter 4	K29.50
